# Supplementary material for: Light-responsive expression atlas reveals the effects of light quality and intensity in Kalanchoë fedtschenkoi, a plant with crassulacean acid metabolism
Source: Gigascience. 2020 Mar 5;9(3):giaa018. doi: 10.1093/gigascience/giaa018 (PMC7058158; doi:10.1093/gigascience/giaa018)
Supplement: giaa018_Supplemental_Files [file giaa018_supplemental_files.zip]

Archive with 9 entries (9 files):
- SI_JZ.docx
- Table S1 _ Samples.xlsx
- Table S3 _ GO all DEGs.xlsx
- Table S4 _ Photosynthesis Mapman.xlsx
- Table S5 _ WGCNA GO.xlsx
- Table S6 _ WGCNA TFs.xlsx
- Table S7 _ subnetwork.xlsx
- Table S8 _ CAM genes.xlsx
- Table S9 _ correlation.xlsx
