# Supplementary material for: Light-responsive expression atlas reveals the effects of light quality and intensity in Kalanchoë fedtschenkoi, a plant with crassulacean acid metabolism
Source: Gigascience. 2020 Mar 5;9(3):giaa018. doi: 10.1093/gigascience/giaa018 (PMC7058158; doi:10.1093/gigascience/giaa018)
Supplement: giaa018_Supplemental_Files [file giaa018_supplemental_files.zip › Table S1 _ Samples.xlsx]

## Sheet: Sheet1
Experiment	Light condition	Time point	Replicate	Sample Group	Sample Name	SRA Study Accession	Total Size, Mb	Total Spots	Total Bases	Read Count	Unique mapping rate (%)
Control	white light	Dawn	1	WL_Dawn	WL_Dawn_1	SRP146136	3213.14	22186443	6700305786	44372886	98.08
Control	white light	Dawn	2	WL_Dawn	WL_Dawn_2	SRP146139	3398.66	26205290	7913997580	52410580	98.2
Control	white light	Dawn	3	WL_Dawn	WL_Dawn_3	SRP146213	3313.98	22935141	6926412582	45870282	97.99
Control	white light	Dusk	1	WL_Dusk	WL_Dusk_1	SRP146204	3909.27	29854472	9016050544	59708944	97.45
Control	white light	Dusk	2	WL_Dusk	WL_Dusk_2	SRP146205	3505.38	27193984	8212583168	54387968	95.02
Control	white light	Dusk	3	WL_Dusk	WL_Dusk_3	SRP146175	2893.3	21828706	6592269212	43657412	98.11
Light quality	blue light	Dawn	1	BL_Dawn	BL_Dawn_1	SRP148053	2968.88	21589546	6520042892	43179092	98.09
Light quality	blue light	Dawn	2	BL_Dawn	BL_Dawn_2	SRP148054	4414.9	31665826	9563079452	63331652	97.95
Light quality	blue light	Dawn	3	BL_Dawn	BL_Dawn_3	SRP148052	3408.48	24810451	7492756202	49620902	98.21
Light quality	blue light	Dusk	1	BL_Dusk	BL_Dusk_1	SRP148050	3185.18	22881779	6910297258	45763558	98.06
Light quality	blue light	Dusk	2	BL_Dusk	BL_Dusk_2	SRP148051	2605.37	18735673	5658173246	37471346	97.6
Light quality	blue light	Dusk	3	BL_Dusk	BL_Dusk_3	SRP148049	2919.2	20792213	6279248326	41584426	97.89
Light quality	red light	Dawn	1	RL_Dawn	RL_Dawn_1	SRP148056	3266.73	23466004	7086733208	46932008	97.86
Light quality	red light	Dawn	2	RL_Dawn	RL_Dawn_2	SRP148058	3112.73	21853503	6599757906	43707006	97.93
Light quality	red light	Dawn	3	RL_Dawn	RL_Dawn_3	SRP148045	2968.7	21178188	6395812776	42356376	97.78
Light quality	red light	Dusk	1	RL_Dusk	RL_Dusk_1	SRP148041	4540.44	31209699	9425329098	62419398	97.78
Light quality	red light	Dusk	2	RL_Dusk	RL_Dusk_2	SRP148060	2942.9	21206407	6404334914	42412814	98.08
Light quality	red light	Dusk	3	RL_Dusk	RL_Dusk_3	SRP148059	3135.78	22116437	6679163974	44232874	97.9
Light quality	far red light	Dawn	1	FRL_Dawn	FRL_Dawn_1	SRP148057	2593.88	18723658	5654544716	37447316	97.93
Light quality	far red light	Dawn	2	FRL_Dawn	FRL_Dawn_2	SRP148037	3119.56	22022953	6650931806	44045906	97.65
Light quality	far red light	Dawn	3	FRL_Dawn	FRL_Dawn_3	SRP148039	2943.53	21035340	6352672680	42070680	97.74
Light quality	far red light	Dusk	1	FRL_Dusk	FRL_Dusk_1	SRP148038	2863.17	20505340	6192612680	41010680	97.41
Light quality	far red light	Dusk	2	FRL_Dusk	FRL_Dusk_2	SRP148040	3038.89	21573119	6515081938	43146238	97.81
Light quality	far red light	Dusk	3	FRL_Dusk	FRL_Dusk_3	SRP148055	3820.37	27402730	8275624460	54805460	97.89
Light intensity	dark growth	Dawn	1	DG_Dawn	DG_Dawn_1	SRP148042	3515.64	23916287	7222718674	47832574	98.05
Light intensity	dark growth	Dawn	2	DG_Dawn	DG_Dawn_2	SRP148043	3272.62	23544335	7110389170	47088670	98.16
Light intensity	dark growth	Dawn	3	DG_Dawn	DG_Dawn_3	SRP148044	3441.96	23583597	7122246294	47167194	97.76
Light intensity	dark growth	Dusk	1	DG_Dusk	DG_Dusk_1	SRP148048	3070.17	22207572	6706686744	44415144	97.98
Light intensity	dark growth	Dusk	2	DG_Dusk	DG_Dusk_2	SRP148046	3225.44	22116349	6679137398	44232698	97.54
Light intensity	dark growth	Dusk	3	DG_Dusk	DG_Dusk_3	SRP148047	2785.16	20094615	6068573730	40189230	97.75
Light intensity	low light intensity	Dawn	1	LL_Dawn	LL_Dawn_1	SRP148030	3388.04	23387896	7063144592	46775792	97.1
Light intensity	low light intensity	Dawn	2	LL_Dawn	LL_Dawn_2	SRP148019	2943.15	21477428	6486183256	42954856	96.99
Light intensity	low light intensity	Dawn	3	LL_Dawn	LL_Dawn_3	SRP148025	3422.39	23788955	7184264410	47577910	97.77
Light intensity	low light intensity	Dusk	1	LL_Dusk	LL_Dusk_1	SRP148028	3415.55	24841082	7502006764	49682164	97.93
Light intensity	low light intensity	Dusk	2	LL_Dusk	LL_Dusk_2	SRP148027	3655.83	25070803	7571382506	50141606	97.95
Light intensity	low light intensity	Dusk	3	LL_Dusk	LL_Dusk_3	SRP148020	2930.94	21047490	6356341980	42094980	97.88
Light intensity	high light intensity	Dawn	1	HL_Dawn	HL_Dawn_1	SRP148026	3427.19	22968044	6936349288	45936088	97.74
Light intensity	high light intensity	Dawn	2	HL_Dawn	HL_Dawn_2	SRP148023	3527.15	23847061	7201812422	47694122	97.58
Light intensity	high light intensity	Dawn	3	HL_Dawn	HL_Dawn_3	SRP148021	3826.42	26065545	7871794590	52131090	97.69
Light intensity	high light intensity	Dusk	1	HL_Dusk	HL_Dusk_1	SRP148022	3357.46	24122688	7285051776	48245376	98.12
Light intensity	high light intensity	Dusk	2	HL_Dusk	HL_Dusk_2	SRP148024	3485.12	23718840	7163089680	47437680	98.09
Light intensity	high light intensity	Dusk	3	HL_Dusk	HL_Dusk_3	SRP148029	3109.95	22580439	6819292578	45160878	98.18
Summary								981351928	296368282256	1962703856	97.7779
