# Supplementary material for: Light-responsive expression atlas reveals the effects of light quality and intensity in Kalanchoë fedtschenkoi, a plant with crassulacean acid metabolism
Source: Gigascience. 2020 Mar 5;9(3):giaa018. doi: 10.1093/gigascience/giaa018 (PMC7058158; doi:10.1093/gigascience/giaa018)
Supplement: giaa018_Supplemental_Files [file giaa018_supplemental_files.zip › Table S3 _ GO all DEGs.xlsx]

## Sheet: all DEGs
				-log10(FDR)																				Enrichment factor
				Dusk-vs-Dawn							Light quality						Light intensity							Dusk-vs-Dawn							Light quality						Light intensity
GO_type	GO_term	GO_term_description		WL_Dusk-vs-Dawn	BL_Dusk-vs-Dawn	RL_Dusk-vs-Dawn	FRL_Dusk-vs-Dawn	DG_Dusk-vs-Dawn	LL_Dusk-vs-Dawn	HL_Dusk-vs-Dawn	Dawn_BL-vs-WL	Dawn_RL-vs-WL	Dawn_FRL-vs-WL	Dusk_BL-vs-WL	Dusk_RL-vs-WL	Dusk_FRL-vs-WL	Dawn_DG-vs-WL	Dawn_LL-vs-WL	Dawn_HL-vs-WL	Dusk_DG-vs-WL	Dusk_LL-vs-WL	Dusk_HL-vs-WL		WL_Dusk-vs-Dawn	BL_Dusk-vs-Dawn	RL_Dusk-vs-Dawn	FRL_Dusk-vs-Dawn	DG_Dusk-vs-Dawn	LL_Dusk-vs-Dawn	HL_Dusk-vs-Dawn	Dawn_BL-vs-WL	Dawn_RL-vs-WL	Dawn_FRL-vs-WL	Dusk_BL-vs-WL	Dusk_RL-vs-WL	Dusk_FRL-vs-WL	Dawn_DG-vs-WL	Dawn_LL-vs-WL	Dawn_HL-vs-WL	Dusk_DG-vs-WL	Dusk_LL-vs-WL	Dusk_HL-vs-WL
P	GO:0000070	mitotic sister chromatid segregation																			2.044																				6.977
P	GO:0000075	cell cycle checkpoint										2.931																				6.835
P	GO:0000087	M phase of mitotic cell cycle																			1.329																				4.651
P	GO:0000096	sulfur amino acid metabolic process										1.348																				4.101
P	GO:0000272	polysaccharide catabolic process		1.595						1.975				1.498					1.969					2.881						2.782				3.974					2.981
P	GO:0000280	nuclear division																			1.329																				4.651
P	GO:0000819	sister chromatid segregation																			2.044																				6.977
P	GO:0000910	cytokinesis													1.959																				5.087
P	GO:0005975	carbohydrate metabolic process		3.295	1.539	5.105	2.008		1.864	1.345			3.999	2.913	5.259	3.024	1.899		1.355	1.584	2.056	3.647		1.374	1.272	1.515	1.325		1.22	1.23			1.496	1.579	1.701	1.516	1.199		1.244	1.183	1.478	1.548
P	GO:0005976	polysaccharide metabolic process		2.885						3.168				2.082		1.6			1.481					2.021						1.937				2.413		2.102			1.742
P	GO:0005984	disaccharide metabolic process											2.669							1.682													3.157							1.925
P	GO:0005991	trehalose metabolic process									2.528		2.701							1.437											3.836		3.834							2.08
P	GO:0005992	trehalose biosynthetic process									2.716		2.921																		4.049		4.047
P	GO:0005996	monosaccharide metabolic process												2.215	3.617	2.108																		2.36	2.649	2.184
P	GO:0006006	glucose metabolic process												2.457	3.341	2.427			1.52															2.667	2.811	2.468			1.797
P	GO:0006007	glucose catabolic process												2.514	3.14	2.509																		2.805	2.843	2.596
P	GO:0006020	inositol metabolic process				2.182																				3.612
P	GO:0006021	inositol biosynthetic process				1.738			1.432								1.69									5.017			3.19								3.19
P	GO:0006066	alcohol metabolic process												1.373	3.372	1.496																		1.92	2.414	1.87
P	GO:0006082	organic acid metabolic process				2.89										2.087	4.84			1.565						1.517										1.559	1.414			1.238
P	GO:0006091	generation of precursor metabolites and energy				2.182		2.158			3.614	7.524	7.345	7.873	5.435	15.385	6.501	4.905	8.215	8.954	4.669	2.103				1.698		3.403			2.009	3.242	2.475	3.057	2.543	3.749	1.738	1.923	2.126	1.812	2.504	1.902
P	GO:0006096	glycolysis										1.348		2.383	2.595	2.369																2.638		2.929	2.856	2.71
P	GO:0006119	oxidative phosphorylation											1.409	2.892		12.8				1.985													2.363	3.867		6.859				1.89
P	GO:0006122	mitochondrial electron transport, ubiquinol to cytochrome c														4.203				1.802																9.458				3.04
P	GO:0006163	purine nucleotide metabolic process												1.662		6.845																		2.601		4.213
P	GO:0006164	purine nucleotide biosynthetic process														4.904																				3.828
P	GO:0006259	DNA metabolic process										2.193																				1.981
P	GO:0006260	DNA replication		2.885	1.702		7.279		2.087	3.788		7.684								3.683				2.237	1.992		2.986		1.784	2.263		5.097								1.906
P	GO:0006261	DNA-dependent DNA replication										2.621																				5.981
P	GO:0006355	regulation of transcription, DNA-dependent							1.511		1.953		1.463	1.459															1.153		1.272		1.234	1.298
P	GO:0006412	translation																		3.14																				1.264
P	GO:0006464	protein modification process							1.485	2.553																			1.12	1.183
P	GO:0006468	protein amino acid phosphorylation							1.54	3.57							2.072			1.584									1.151	1.264							1.158			1.139
P	GO:0006519	cellular amino acid and derivative metabolic process															1.812																				1.327
P	GO:0006520	cellular amino acid metabolic process															1.847																				1.353
P	GO:0006541	glutamine metabolic process				1.939																				3.386
P	GO:0006542	glutamine biosynthetic process				1.872									2.028		1.49									4.515									6.359		2.791
P	GO:0006558	L-phenylalanine metabolic process															1.49																				2.791
P	GO:0006576	cellular biogenic amine metabolic process									1.597																				2.803
P	GO:0006595	polyamine metabolic process									1.964																				4.252
P	GO:0006596	polyamine biosynthetic process									1.964																				4.252
P	GO:0006597	spermine biosynthetic process									2.237																				5.466
P	GO:0006629	lipid metabolic process		1.597		4.363											5.01					1.55		1.344		1.597											1.395					1.458
P	GO:0006631	fatty acid metabolic process				2.826											1.378									2.097											1.47
P	GO:0006633	fatty acid biosynthetic process				2.328					1.705															2.12					2.053
P	GO:0006662	glycerol ether metabolic process															3.781			1.407	1.526																2.293			1.805	3.139
P	GO:0006720	isoprenoid metabolic process															1.376																				1.783
P	GO:0006725	cellular aromatic compound metabolic process															1.413					2.023															1.513					2.305
P	GO:0006753	nucleoside phosphate metabolic process														3.203				1.425																2.44				1.432
P	GO:0006754	ATP biosynthetic process												2.15		6.824																		3.7		5.707
P	GO:0006793	phosphorus metabolic process							1.841	3.442							2.543	2.077		3.268									1.149	1.229							1.157	1.207		1.172
P	GO:0006796	phosphate metabolic process							1.841	3.442							2.543	2.077		3.268									1.149	1.229							1.157	1.207		1.172
P	GO:0006811	ion transport									1.951		4.576	2.691	1.407	7.376	2.731														1.47		1.714	1.737	1.482	2.133	1.314
P	GO:0006812	cation transport									1.705		4.199	4.103	1.508	7.341	1.853														1.494		1.782	2.059	1.574	2.302	1.297
P	GO:0006818	hydrogen transport									4.245		6.434	8.424	3.297	20.898	3.781			4.247											2.539		2.865	4.019	2.629	5.579	1.756			1.776
P	GO:0006855	multidrug transport									1.759		1.45				2.01		1.481		1.954	3.647									2.082		1.977				1.641		1.812		2.551	2.826
P	GO:0006952	defense response									4.044		4.199		1.785					1.619											2.821		2.82		2.461					1.618
P	GO:0007017	microtubule-based process							4.019			7.954		2.018	8.948		2.539				4.352								1.674			3.49		2.03	3.103		1.493				2.533
P	GO:0007018	microtubule-based movement							3.744			4.426		2.749	10.744						5.677								1.914			3.711		2.896	4.506						3.668
P	GO:0007059	chromosome segregation													1.342						1.457														3.815						4.186
P	GO:0007067	mitosis																			1.329																				4.651
P	GO:0007076	mitotic chromosome condensation																			2.856																				9.302
P	GO:0007165	signal transduction				1.479			1.786																	1.491			1.372
P	GO:0007205	activation of protein kinase C activity by G-protein coupled receptor protein signaling pathway																				1.432																				4.995
P	GO:0007275	multicellular organismal development												1.328																				2.214
P	GO:0007346	regulation of mitotic cell cycle										1.564																				4.557
P	GO:0008037	cell recognition															1.605																				1.937
P	GO:0008150	biological_process		3.295	6.629	6.661	6.861	1.689	3.253	4.582	4.491	2.621	5.561	5.265	4.711	2.451	12.499	3.422	11.291	15.021	5.185	3.647		1.055	1.072	1.083	1.077	1.126	1.041	1.057	1.078	1.083	1.083	1.105	1.093	1.066	1.072	1.056	1.091	1.076	1.102	1.077
P	GO:0008152	metabolic process		1.456	2.77	3.592	3.579	1.597		1.813			1.416				8.439	2.354	10.418	21.105	1.615			1.061	1.079	1.099	1.094	1.195		1.059			1.067				1.094	1.074	1.137	1.139	1.094
P	GO:0008215	spermine metabolic process									2.237																				5.466
P	GO:0008216	spermidine metabolic process				1.563					1.964															4.013					4.859
P	GO:0008283	cell proliferation														1.517																				4.244
P	GO:0008295	spermidine biosynthetic process				1.563					1.964															4.013					4.859
P	GO:0008299	isoprenoid biosynthetic process															1.376																				1.783
P	GO:0008610	lipid biosynthetic process				2.576											2.966									1.647											1.43
P	GO:0009056	catabolic process																	2.804																				1.517
P	GO:0009057	macromolecule catabolic process		1.481															2.906					1.594															1.754
P	GO:0009058	biosynthetic process																		2.803																				1.143
P	GO:0009060	aerobic respiration										1.818	1.511			1.835																6.214	3.974			5.016
P	GO:0009064	glutamine family amino acid metabolic process				1.877										1.319	1.563									2.778										2.971	1.963
P	GO:0009069	serine family amino acid metabolic process				1.325																				3.612
P	GO:0009072	aromatic amino acid family metabolic process																				3.12																				3.497
P	GO:0009073	aromatic amino acid family biosynthetic process																	1.52		1.805	4.746																	2.545		3.883	5.082
P	GO:0009084	glutamine family amino acid biosynthetic process				1.529									1.483		1.674									3.211									4.07		2.34
P	GO:0009117	nucleotide metabolic process														3.203				1.425																2.44				1.432
P	GO:0009119	ribonucleoside metabolic process															1.321																				1.795
P	GO:0009141	nucleoside triphosphate metabolic process												2.223		8.37				1.941														3.11		5.037				1.784
P	GO:0009142	nucleoside triphosphate biosynthetic process												1.446		6.662																		2.824		4.936
P	GO:0009144	purine nucleoside triphosphate metabolic process												2.383		8.812				1.584														3.252		5.266				1.727
P	GO:0009145	purine nucleoside triphosphate biosynthetic process												1.446		6.662																		2.824		4.936
P	GO:0009150	purine ribonucleotide metabolic process												1.844		7.298																		2.752		4.456
P	GO:0009152	purine ribonucleotide biosynthetic process														5.318																				4.078
P	GO:0009165	nucleotide biosynthetic process														2.814																				2.68
P	GO:0009199	ribonucleoside triphosphate metabolic process												2.383		8.812				1.584														3.252		5.266				1.727
P	GO:0009201	ribonucleoside triphosphate biosynthetic process												1.446		6.662																		2.824		4.936
P	GO:0009205	purine ribonucleoside triphosphate metabolic process												2.383		8.812				1.584														3.252		5.266				1.727
P	GO:0009206	purine ribonucleoside triphosphate biosynthetic process												1.446		6.662																		2.824		4.936
P	GO:0009259	ribonucleotide metabolic process												1.844		7.298																		2.752		4.456
P	GO:0009260	ribonucleotide biosynthetic process														5.318																				4.078
P	GO:0009308	amine metabolic process															1.973																				1.333
P	GO:0009309	amine biosynthetic process				1.325															1.457	1.347				1.695															2.059	1.92
P	GO:0009311	oligosaccharide metabolic process											2.794							1.565													3.091							1.842
P	GO:0009312	oligosaccharide biosynthetic process									2.129		3.702							1.437											3.471		4.163							2.026
P	GO:0009314	response to radiation														1.435																				3.485
P	GO:0009416	response to light stimulus														1.535																				3.678
P	GO:0009607	response to biotic stimulus									3.957		3.525	1.535	2.508	2.595															3.442		3.238	2.981	3.391	3.372
P	GO:0009719	response to endogenous stimulus				1.387	1.948		1.715					2.749												1.655	1.762		1.489					2.385
P	GO:0009725	response to hormone stimulus				1.325	2.102		1.715					2.865												1.646	1.807		1.5					2.446
P	GO:0009733	response to auxin stimulus		1.33			2.875		2.072	1.399				3.279	1.483							1.765		1.714			2.059		1.631	1.66				2.845	2.081							2.146
P	GO:0009765	photosynthesis, light harvesting				1.605	3.068	7.606	4.36	4.967			3.64				9.8	10.477	11.291	9.394	3.163	7.918				2.58	3.056	15.797	2.621	3.13			3.642				3.076	4.252	4.355	2.931	4.385	5.78
P	GO:0009767	photosynthetic electron transport chain				2.307				1.322	2.669	4.096	2.867	3.834	2.349	4.203			1.68							5.16				3.577	6.247	11.718	6.244	10.22	7.267	9.458			4.181
P	GO:0009772	photosynthetic electron transport in photosystem II				1.738					2.089	3.221	2.181	2.947		3.304										5.017					6.074	11.392	6.071	9.936		9.195
P	GO:0009856	pollination															1.605																				1.937
P	GO:0009875	pollen-pistil interaction															1.605																				1.937
P	GO:0009889	regulation of biosynthetic process							1.715		1.759		1.353	1.449															1.159		1.254		1.217	1.291
P	GO:0009987	cellular process																		8.086																				1.103
P	GO:0010033	response to organic substance					1.618		1.336					2.43													1.678		1.41					2.218
P	GO:0010468	regulation of gene expression							1.511		1.65																		1.149		1.24
P	GO:0010556	regulation of macromolecule biosynthetic process							1.715		1.759		1.353	1.449															1.159		1.254		1.217	1.291
P	GO:0010564	regulation of cell cycle process										2.156																				5.859
P	GO:0015672	monovalent inorganic cation transport									3.612		5.882	7.645	2.692	18.824	3.471			3.458											2.305		2.676	3.65	2.388	5.067	1.693			1.675
P	GO:0015674	di-, tri-valent inorganic cation transport				1.463																				2.736
P	GO:0015893	drug transport									1.759		1.45				2.01		1.481		1.954	3.647									2.082		1.977				1.641		1.812		2.551	2.826
P	GO:0015969	guanosine tetraphosphate metabolic process															1.321																				3.19
P	GO:0015977	carbon fixation				1.351																				4.3
P	GO:0015979	photosynthesis				3.288		21.519		5.927	1.798	2.581	4.199		2.496	2.987	12.75	7.117	21.348	25.097	20.917	13.376				2.042		11.924		2.104	1.838	2.496	2.28		2.212	2.303	2.192	2.278	3.181	2.537	5.047	3.753
P	GO:0015980	energy derivation by oxidation of organic compounds									2.126	3.551	3.569	2.514		7.877				1.472											3.207	5.468	3.788	4.292		6.621				1.945
P	GO:0015985	energy coupled proton transport, down electrochemical gradient												2.219		7.069																		3.832		5.911
P	GO:0015986	ATP synthesis coupled proton transport												2.219		7.069																		3.832		5.911
P	GO:0015988	energy coupled proton transport, against electrochemical gradient									4.595	1.348	8.128	7.873	3.312	16.78	2.699			3.14											3.272	2.79	4.014	5.11	3.322	6.756	1.888			1.923
P	GO:0015991	ATP hydrolysis coupled proton transport									4.595	1.348	8.128	7.873	3.312	16.78	2.699			3.14											3.272	2.79	4.014	5.11	3.322	6.756	1.888			1.923
P	GO:0015992	proton transport									4.245		6.434	8.424	3.297	20.898	3.781			4.247											2.539		2.865	4.019	2.629	5.579	1.756			1.776
P	GO:0016051	carbohydrate biosynthetic process											4.196				1.723			1.544													2.623				1.574			1.54
P	GO:0016052	carbohydrate catabolic process				1.711								3.483	3.46	3.552			1.969							1.832								2.851	2.654	2.639			1.803
P	GO:0016053	organic acid biosynthetic process				2.462											1.395				2.01	1.325				1.725											1.342				1.974	1.7
P	GO:0016137	glycoside metabolic process									1.516		2.525							1.544											2.586		3.055							1.863
P	GO:0016138	glycoside biosynthetic process									2.528		3.487							1.437											3.836		4.218							2.08
P	GO:0016310	phosphorylation							1.404	3.03							2.966	2.055		3.334									1.136	1.229							1.18	1.219		1.185
P	GO:0018904	organic ether metabolic process															3.781			1.407	1.526																2.293			1.805	3.139
P	GO:0019219	regulation of nucleobase, nucleoside, nucleotide and nucleic acid metabolic process							1.511		1.672			1.451															1.149		1.243			1.292
P	GO:0019222	regulation of metabolic process							1.476		1.396																		1.142		1.215
P	GO:0019318	hexose metabolic process												2.206	3.694	2.473			1.441															2.411	2.744	2.356			1.699
P	GO:0019320	hexose catabolic process												2.514	3.14	2.509																		2.805	2.843	2.596
P	GO:0019438	aromatic compound biosynthetic process																			1.764	3.796																			3.189	3.853
P	GO:0019684	photosynthesis, light reaction				3.09		5.943	1.44	4.967	2.129	2.427	5.098				6.657	10.015	12.594	8.954	3.469	5.657				2.79		10.788	1.79	2.748	2.666	3.668	3.554				2.49	3.601	3.926	2.595	3.812	4.167
P	GO:0019725	cellular homeostasis															2.989																				1.52
P	GO:0019752	carboxylic acid metabolic process				2.895										2.108	4.757			1.505						1.522										1.563	1.409			1.233
P	GO:0022900	electron transport chain									3.695	5.638	5.311	6.327	1.79	11.845			3.735	3.121											3.779	6.582	4.317	6.182	3.391	7.765			3.071	2.252
P	GO:0022904	respiratory electron transport chain									1.482	1.996	2.103	1.884		6.988			1.481	1.437											3.401	5.468	3.885	4.769		8.092			2.926	2.229
P	GO:0023046	signaling process				2.826			2.087	1.325																1.61			1.36	1.359
P	GO:0023052	signaling				2.67			1.835																	1.557			1.32
P	GO:0023060	signal transmission				2.826			2.087	1.325																1.61			1.36	1.359
P	GO:0030001	metal ion transport				1.738																				1.687
P	GO:0030163	protein catabolic process																	1.472																				1.641
P	GO:0030261	chromosome condensation																			2.856																				9.302
P	GO:0031323	regulation of cellular metabolic process							1.511		1.591			1.451															1.147		1.232			1.286
P	GO:0031326	regulation of cellular biosynthetic process							1.715		1.759		1.353	1.449															1.159		1.254		1.217	1.291
P	GO:0032501	multicellular organismal process														1.501																				1.947
P	GO:0032502	developmental process									1.604	1.695	1.353	2.133		1.649															1.932	2.471	1.843	2.442		2.127
P	GO:0032787	monocarboxylic acid metabolic process				2.798					1.482		1.451			1.907	2.539									1.909					1.718		1.718			1.974	1.53
P	GO:0033013	tetrapyrrole metabolic process																		1.323																				1.846
P	GO:0034220	ion transmembrane transport									3.268	1.335	6.173	9.536	4.245	23.201	3.215			3.32											2.371	2.306	2.896	4.453	2.942	6.115	1.73			1.721
P	GO:0034404	nucleobase, nucleoside and nucleotide biosynthetic process														2.369																				2.436
P	GO:0034637	cellular carbohydrate biosynthetic process											4.334				2.108			1.621													2.745				1.664			1.586
P	GO:0034654	nucleobase, nucleoside, nucleotide and nucleic acid biosynthetic process														2.369																				2.436
P	GO:0042180	cellular ketone metabolic process				2.89										2.087	4.707			1.472						1.517										1.559	1.405			1.229
P	GO:0042221	response to chemical stimulus												1.735																				1.595
P	GO:0042398	cellular amino acid derivative biosynthetic process									1.516																				2.586
P	GO:0042401	cellular biogenic amine biosynthetic process									2.089																				3.644
P	GO:0042493	response to drug									1.759		1.45				2.01		1.481		1.954	3.647									2.082		1.977				1.641		1.812		2.551	2.826
P	GO:0042592	homeostatic process															2.085																				1.425
P	GO:0042773	ATP synthesis coupled electron transport											1.324			6.039				1.584													4.047			9.808				2.702
P	GO:0042775	mitochondrial ATP synthesis coupled electron transport														4.203				1.802																9.458				3.04
P	GO:0043412	macromolecule modification								2.137																				1.169
P	GO:0043436	oxoacid metabolic process				2.895										2.108	4.757			1.505						1.522										1.563	1.409			1.233
P	GO:0043648	dicarboxylic acid metabolic process																				3.074																				3.653
P	GO:0043687	post-translational protein modification							1.511	3.442																			1.127	1.217
P	GO:0044106	cellular amine metabolic process															2.012																				1.357
P	GO:0044237	cellular metabolic process																		13.15																				1.163
P	GO:0044238	primary metabolic process																		2.011																				1.063
P	GO:0044249	cellular biosynthetic process																		2.729																				1.149
P	GO:0044255	cellular lipid metabolic process				3.273											2.084									1.685											1.339
P	GO:0044257	cellular protein catabolic process																	1.472																				1.677
P	GO:0044262	cellular carbohydrate metabolic process		1.468		2.505							2.642	1.328	3.234	1.596								1.406		1.554							1.616	1.561	1.85	1.565
P	GO:0044264	cellular polysaccharide metabolic process		1.456																				1.901
P	GO:0044267	cellular protein metabolic process																		2.026																				1.102
P	GO:0044271	cellular nitrogen compound biosynthetic process															1.863			1.746																	1.333			1.324
P	GO:0044275	cellular carbohydrate catabolic process												2.215	3.133	2.544																		2.578	2.75	2.535
P	GO:0044281	small molecule metabolic process				3.881							1.451		2.228	5.242	4.707			3.14						1.413							1.275		1.413	1.625	1.281			1.224
P	GO:0044282	small molecule catabolic process												1.446	3.168	3.17																		2.096	2.571	2.546
P	GO:0044283	small molecule biosynthetic process				2.288					1.443		2.311			1.917	2.819				1.615					1.495					1.429		1.547			1.587	1.345				1.605
P	GO:0045333	cellular respiration									2.126	3.551	3.569	2.514		7.877				1.472											3.207	5.468	3.788	4.292		6.621				1.945
P	GO:0045449	regulation of transcription							1.511		1.951		1.451	1.451															1.151		1.269		1.232	1.295
P	GO:0045454	cell redox homeostasis															3.315																				1.595
P	GO:0046034	ATP metabolic process												3.068		9.078																		4.088		5.99
P	GO:0046164	alcohol catabolic process												2.232	3.168	2.608																		2.613	2.787	2.57
P	GO:0046165	alcohol biosynthetic process			1.333					1.975			1.54				1.965								2.762					2.782			3.238				2.304
P	GO:0046173	polyol biosynthetic process				1.738			1.432								1.69									5.017			3.19								3.19
P	GO:0046351	disaccharide biosynthetic process									2.528		3.487							1.437											3.836		4.218							2.08
P	GO:0046365	monosaccharide catabolic process												2.514	3.14	2.509																		2.805	2.843	2.596
P	GO:0046394	carboxylic acid biosynthetic process				2.462											1.395				2.01	1.325				1.725											1.342				1.974	1.7
P	GO:0046417	chorismate metabolic process																	1.52		1.805	4.746																	2.545		3.883	5.082
P	GO:0046483	heterocycle metabolic process														2.41	1.678			2.409																1.939	1.373			1.437
P	GO:0048544	recognition of pollen															1.605																				1.937
P	GO:0048610	reproductive cellular process															1.605																				1.937
P	GO:0050789	regulation of biological process							2.543		1.86			2.275															1.156		1.211			1.302
P	GO:0050794	regulation of cellular process							2.849		2.129		1.322	2.457															1.167		1.234		1.176	1.32
P	GO:0050896	response to stimulus									1.739		1.85																		1.312		1.323
P	GO:0051171	regulation of nitrogen compound metabolic process							1.511		1.672			1.451															1.149		1.243			1.292
P	GO:0051252	regulation of RNA metabolic process							1.525		1.951		1.451	1.451															1.154		1.269		1.232	1.295
P	GO:0051301	cell division													1.483																				4.07
P	GO:0051603	proteolysis involved in cellular protein catabolic process																	1.472																				1.677
P	GO:0051704	multi-organism process															1.376																				1.783
P	GO:0051726	regulation of cell cycle										2.371																				3.58
P	GO:0055085	transmembrane transport				1.325							1.446	2.062		4.178	3.856					2.062				1.254							1.283	1.442		1.588	1.27					1.404
P	GO:0055086	nucleobase, nucleoside and nucleotide metabolic process														3.066																				2.207
P	GO:0055114	oxidation reduction		7.037	2.504	12.268	1.455	2.396		1.886	8.785	2.427	7.248	6.961	4.186	10.487	11.908		8.382	6.877	4.101	3.926		1.35	1.223	1.526	1.189	1.742		1.178	1.513	1.379	1.458	1.585	1.419	1.675	1.327		1.368	1.239	1.438	1.387
P	GO:0060255	regulation of macromolecule metabolic process							1.511		1.412																		1.149		1.219
P	GO:0065007	biological regulation							2.416		1.754			2.215															1.148		1.198			1.288
P	GO:0071103	DNA conformation change											1.384								1.695												2.255								2.923
P	GO:0080090	regulation of primary metabolic process							1.437		1.482			1.446															1.143		1.227			1.287
F	GO:0001882	nucleoside binding							1.39									2.501											1.11									1.197
F	GO:0001883	purine nucleoside binding							1.39									2.501											1.111									1.198
F	GO:0003700	transcription factor activity			2.226		1.948		1.781	1.399	4.044		2.701	2.514	2.648										1.343		1.349		1.233	1.256	1.557		1.443	1.574	1.541
F	GO:0003735	structural constituent of ribosome																		7.544																				1.452
F	GO:0003774	motor activity							2.618			3.585		1.879	7.872						4.439								1.704			3.107		2.303	3.584						3.044
F	GO:0003777	microtubule motor activity							3.744			4.426		2.749	10.744						5.677								1.914			3.711		2.896	4.506						3.668
F	GO:0003824	catalytic activity		4.2	2.67	10.009	1.536		1.336	3.517	1.759		1.654	1.666	5.354	2.631	9.835	3.32	9.541	6.972	6.194	8.628		1.092	1.074	1.149	1.063		1.04	1.076	1.072		1.071	1.089	1.149	1.103	1.097	1.083	1.126	1.079	1.168	1.178
F	GO:0003849	3-deoxy-7-phosphoheptulonate synthase activity																				2.375																				7.493
F	GO:0003954	NADH dehydrogenase activity												2.215		3.16																		5.503		5.942
F	GO:0004014	adenosylmethionine decarboxylase activity									2.237																				5.466
F	GO:0004129	cytochrome-c oxidase activity														2.939																				5.517
F	GO:0004143	diacylglycerol kinase activity																				1.432																				4.995
F	GO:0004180	carboxypeptidase activity									1.692										1.526	1.756									2.493										2.937	2.839
F	GO:0004185	serine-type carboxypeptidase activity									1.759										1.608	1.808									2.561										3.017	2.916
F	GO:0004298	threonine-type endopeptidase activity		2.547														2.541	10.735					2.559														2.585	3.902
F	GO:0004332	fructose-bisphosphate aldolase activity													1.78																				5.652
F	GO:0004356	glutamate-ammonia ligase activity				1.325									1.588											3.612									5.087
F	GO:0004470	malic enzyme activity											1.409				1.391																3.642				2.393
F	GO:0004471	malate dehydrogenase (decarboxylating) activity											1.409				1.391																3.642				2.393
F	GO:0004499	flavin-containing monooxygenase activity											1.451																				3.4
F	GO:0004512	inositol-3-phosphate synthase activity		1.468		2.307	1.536			1.39							1.321							4.715		6.02	5.034			4.173							3.19
F	GO:0004553	hydrolase activity, hydrolyzing O-glycosyl compounds		2.465		1.332								2.074	1.768						1.766	4.103		1.455		1.375								1.656	1.57						1.619	1.832
F	GO:0004611	phosphoenolpyruvate carboxykinase activity											2.065																				4.857
F	GO:0004645	phosphorylase activity				2.307	1.536																			6.02	5.034
F	GO:0004672	protein kinase activity							1.485	3.56							2.085	1.469		1.548									1.145	1.259							1.157	1.198		1.135
F	GO:0005102	receptor binding														1.517																				4.244
F	GO:0005198	structural molecule activity																		5.537																				1.38
F	GO:0005215	transporter activity		2.05		3.273					4.595		3.847	2.892		5.64	6.836		1.53					1.259		1.354					1.477		1.414	1.489		1.609	1.317		1.224
F	GO:0005506	iron ion binding				3.592					3.975		3.167	2.082		4.039			2.926		1.493	1.329				1.487					1.564		1.489	1.521		1.675			1.382		1.446	1.383
F	GO:0005507	copper ion binding												1.407	1.796																			2.279	2.394
F	GO:0005509	calcium ion binding																			1.892																				2.305
F	GO:0005516	calmodulin binding			3.011		1.536	2.005														1.763			2.905		2.517	7.899														3.211
F	GO:0005524	ATP binding							1.476									1.7											1.125									1.183
F	GO:0005544	calcium-dependent phospholipid binding																	1.969																				3.377
F	GO:0008017	microtubule binding							4.36			4.055		2.514	12.221						4.365								1.9			3.226		2.545	4.344						3.01
F	GO:0008083	growth factor activity														1.517																				4.244
F	GO:0008092	cytoskeletal protein binding							2.849			2.644		2.451	10.495						3.546								1.637			2.541		2.321	3.601						2.568
F	GO:0008121	ubiquinol-cytochrome-c reductase activity														3.304				1.503																9.195				3.04
F	GO:0008137	NADH dehydrogenase (ubiquinone) activity												2.215		3.16																		5.503		5.942
F	GO:0008171	O-methyltransferase activity																				1.789																				2.545
F	GO:0008324	cation transmembrane transporter activity											3.036	3.068		10.3	1.95																1.747	2.05		2.796	1.343
F	GO:0009055	electron carrier activity											2.811	2.556		4.866																	1.925	2.214		2.522
F	GO:0010277	chlorophyllide a oxygenase activity								1.39																				4.173
F	GO:0015002	heme-copper terminal oxidase activity														3.594																				5.885
F	GO:0015035	protein disulfide oxidoreductase activity															3.781				2.308																1.785				2.525
F	GO:0015036	disulfide oxidoreductase activity															3.781				2.308																1.785				2.525
F	GO:0015075	ion transmembrane transporter activity									1.462		3.718	1.781		9.415	2.543														1.438		1.705	1.635		2.436	1.334
F	GO:0015077	monovalent inorganic cation transmembrane transporter activity									2.246		5.093	7.645	2.047	21.491	4.106			3.14											1.988		2.45	3.469	2.127	5.116	1.711			1.603
F	GO:0015078	hydrogen ion transmembrane transporter activity									2.535		5.729	8.243	2.35	24.874	3.781			3.468											2.162		2.722	3.931	2.348	6.063	1.753			1.704
F	GO:0015238	drug transmembrane transporter activity									1.759		1.45				2.01		1.481		1.954	3.647									2.082		1.977				1.641		1.812		2.551	2.826
F	GO:0015291	secondary active transmembrane transporter activity									1.612		1.83																		1.694		1.744
F	GO:0015297	antiporter activity									1.705		1.654																		1.791		1.79
F	GO:0015399	primary active transmembrane transporter activity														2.18	1.407																			2.419	1.53
F	GO:0015405	P-P-bond-hydrolysis-driven transmembrane transporter activity														2.18	1.407																			2.419	1.53
F	GO:0015631	tubulin binding							3.744			3.671		2.278	11.577						4								1.799			3.054		2.41	4.113						2.85
F	GO:0016160	amylase activity							1.411	1.483									1.481			1.756							2.34	2.782									2.926			4.196
F	GO:0016211	ammonia ligase activity				1.325									1.588											3.612									5.087
F	GO:0016301	kinase activity							1.302	3.442							1.973	1.653		1.733									1.124	1.235							1.141	1.193		1.133
F	GO:0016462	pyrophosphatase activity										2.714			2.104																	1.713			1.525
F	GO:0016491	oxidoreductase activity		7.225	3.011	10.849		6.216			8.574		5.882	6.327	4.911	11.196	16.855		8.382	8.21	6.287	5.988		1.33	1.224	1.452		2.065			1.459		1.376	1.509	1.417	1.639	1.358		1.338	1.24	1.5	1.431
F	GO:0016597	amino acid binding										1.49																				3.828
F	GO:0016614	oxidoreductase activity, acting on CH-OH group of donors				2.187											3.215			1.955						1.738											1.55			1.434
F	GO:0016615	malate dehydrogenase activity											2.643			1.794	1.395																4.098			4.138	2.193
F	GO:0016616	oxidoreductase activity, acting on the CH-OH group of donors, NAD or NADP as acceptor				1.758											2.919			2.202						1.727											1.569			1.495
F	GO:0016620	oxidoreductase activity, acting on the aldehyde or oxo group of donors, NAD or NADP as acceptor						6.689						1.459	1.78	4.176			1.597									11.058						2.71	2.775	3.762			2.106
F	GO:0016651	oxidoreductase activity, acting on NADH or NADPH										1.49	1.54	2.736		5.66																3.155	2.428	3.669		4.527
F	GO:0016655	oxidoreductase activity, acting on NADH or NADPH, quinone or similar compound as acceptor												1.498		3.826																		3.974		5.517
F	GO:0016667	oxidoreductase activity, acting on sulfur group of donors												1.53		1.721	3.663			1.425	1.99													2.064		2.016	1.687			1.432	2.254
F	GO:0016675	oxidoreductase activity, acting on heme group of donors														2.939																				5.517
F	GO:0016676	oxidoreductase activity, acting on heme group of donors, oxygen as acceptor														2.939																				5.517
F	GO:0016679	oxidoreductase activity, acting on diphenols and related substances as donors														1.946	1.674																			4.414	2.34
F	GO:0016681	oxidoreductase activity, acting on diphenols and related substances as donors, cytochrome as acceptor														3.304				1.503																9.195				3.04
F	GO:0016701	oxidoreductase activity, acting on single donors with incorporation of molecular oxygen		2.05	3.38	6.353	3.171		1.44										1.57					2.3	2.645	3.524	2.701		1.79										2.141
F	GO:0016702	oxidoreductase activity, acting on single donors with incorporation of molecular oxygen, incorporation of two atoms of oxygen			1.845	3.705	1.945																		2.393	3.187	2.517
F	GO:0016703	oxidoreductase activity, acting on single donors with incorporation of molecular oxygen, incorporation of one atom of oxygen (internal monooxygenases or internal mixed function oxidases)								1.39																				4.173
F	GO:0016705	oxidoreductase activity, acting on paired donors, with incorporation or reduction of molecular oxygen				2.826					5.674		4.03	2.838		3.024			1.656		1.615	2.382				1.509					1.827		1.664	1.76		1.691			1.359		1.555	1.603
F	GO:0016709	oxidoreductase activity, acting on paired donors, with incorporation or reduction of molecular oxygen, NADH or NADPH as one donor, and incorporation of one atom of oxygen											1.451																				3.4
F	GO:0016740	transferase activity				2.065			1.511	4.582							2.321	1.92	1.983	1.544		1.658				1.147			1.089	1.177							1.1	1.133	1.133	1.082		1.17
F	GO:0016746	transferase activity, transferring acyl groups											1.451		1.483		1.306					1.55											1.438		1.539		1.238					1.538
F	GO:0016747	transferase activity, transferring acyl groups other than amino-acyl groups									1.461		1.446		1.745							1.598									1.487		1.487		1.661							1.615
F	GO:0016757	transferase activity, transferring glycosyl groups		2.525		1.605				1.975							1.722					1.765		1.413		1.365				1.335							1.238					1.495
F	GO:0016758	transferase activity, transferring hexosyl groups		3.295		2.489				2.333							3.293				1.32	2.025		1.519		1.5				1.395							1.358				1.527	1.585
F	GO:0016762	xyloglucan:xyloglucosyl transferase activity		1.36																				2.357
F	GO:0016772	transferase activity, transferring phosphorus-containing groups							1.39	3.57								1.92		1.434									1.118	1.223								1.187		1.11
F	GO:0016773	phosphotransferase activity, alcohol group as acceptor								3.073							1.402	1.496												1.222							1.121	1.187
F	GO:0016776	phosphotransferase activity, phosphate group as acceptor														1.517																				4.244
F	GO:0016798	hydrolase activity, acting on glycosyl bonds		1.952										1.725	1.785						1.813	3.796		1.405										1.583	1.561						1.613	1.777
F	GO:0016817	hydrolase activity, acting on acid anhydrides										2.611			2.648																	1.673			1.567
F	GO:0016818	hydrolase activity, acting on acid anhydrides, in phosphorus-containing anhydrides										2.714			2.081																	1.705			1.514
F	GO:0016820	hydrolase activity, acting on acid anhydrides, catalyzing transmembrane movement of substances											1.48			5.249				2.15													1.936			3.213				1.616
F	GO:0016829	lyase activity									1.462		2.092				1.566		3.258		1.819	1.958									1.567		1.684				1.338		1.678		1.86	1.789
F	GO:0016830	carbon-carbon lyase activity									1.516						2.128			1.445											2.05						1.695			1.567
F	GO:0016831	carboxy-lyase activity									1.964																				2.542
F	GO:0016832	aldehyde-lyase activity													1.407																				4.624
F	GO:0016835	carbon-oxygen lyase activity											1.465						3.058		1.766	3.285											1.84						1.951		2.232	2.461
F	GO:0016836	hydro-lyase activity														1.53	1.784		1.831		4.848	3.658														2.759	1.861		2.303		4.651	3.746
F	GO:0016838	carbon-oxygen lyase activity, acting on phosphates																	1.481																				1.991
F	GO:0016872	intramolecular lyase activity				2.4	2.363			1.325			1.324				1.853									4.682	4.474			3.245			4.047				2.836
F	GO:0016880	acid-ammonia (or amide) ligase activity				1.325									1.588											3.612									5.087
F	GO:0016903	oxidoreductase activity, acting on the aldehyde or oxo group of donors						5.644							1.407	4.041												8.689							2.362	3.35
F	GO:0017111	nucleoside-triphosphatase activity										2.755			1.861																	1.732			1.5
F	GO:0019200	carbohydrate kinase activity														1.699																				3.511
F	GO:0019829	cation-transporting ATPase activity											1.98			5.485	2.221			1.865													3.167			5.757	2.219			2.115
F	GO:0020037	heme binding				2.041					4.083		3.292	2.514		3.592			2.766							1.381					1.607		1.525	1.62		1.671			1.39
F	GO:0022804	active transmembrane transporter activity									2.129		3.016				2.423	2.254	1.947												1.623		1.714				1.367	1.521	1.476
F	GO:0022857	transmembrane transporter activity				1.351					3.695		4.772	2.185		5.64	4.684									1.274					1.492		1.554	1.485		1.732	1.312
F	GO:0022890	inorganic cation transmembrane transporter activity									1.951		4.199	7.725	2.014	19.449	4.757			1.992											1.783		2.149	3.174	1.976	4.366	1.675			1.443
F	GO:0022891	substrate-specific transmembrane transporter activity									1.412		3.54	1.405		7.957	2.072														1.402		1.638	1.517		2.22	1.284
F	GO:0022892	substrate-specific transporter activity											2.238			6.599																	1.472			2.004
F	GO:0030528	transcription regulator activity			1.939		1.689		1.715		4.204		2.582	2.457	2.508										1.319		1.319		1.222		1.558		1.422	1.551	1.513
F	GO:0030554	adenyl nucleotide binding							1.39									2.501											1.111									1.198
F	GO:0032553	ribonucleotide binding							1.39									1.598											1.105									1.154
F	GO:0032555	purine ribonucleotide binding							1.39									1.598											1.105									1.154
F	GO:0032559	adenyl ribonucleotide binding							1.715									2.933											1.13									1.221
F	GO:0042625	ATPase activity, coupled to transmembrane movement of ions											1.822			5.257	1.986			1.619													3.035			5.517	2.127			2.026
F	GO:0042626	ATPase activity, coupled to transmembrane movement of substances														2.709				1.354																2.716				1.543
F	GO:0043167	ion binding				2.581				3.096					2.104	2.116										1.197				1.173					1.236	1.226
F	GO:0043169	cation binding				2.581				3.096					2.104	2.116										1.197				1.173					1.236	1.226
F	GO:0043176	amine binding										1.49																				3.828
F	GO:0043492	ATPase activity, coupled to movement of substances														1.798																				2.207
F	GO:0043531	ADP binding														2.593		1.496	1.472																	2.122		1.612	1.576
F	GO:0043565	sequence-specific DNA binding		1.362	1.702				1.39		3.831		2.116											1.379	1.414				1.27		1.735		1.536
F	GO:0045156	electron transporter, transferring electrons within the cyclic electron transport pathway of photosynthesis activity				1.738					2.089	3.221	2.181	2.947		3.304										5.017					6.074	11.392	6.071	9.936		9.195
F	GO:0046872	metal ion binding				2.447				2.896					2.076	1.971						1.329				1.191				1.167					1.234	1.218						1.184
F	GO:0046906	tetrapyrrole binding				2.177					4.226		3.48	2.659		3.825			2.889							1.391					1.62		1.538	1.643		1.692			1.398
F	GO:0046914	transition metal ion binding				1.603									2.014	2.715										1.185									1.273	1.308
F	GO:0046933	hydrogen ion transporting ATP synthase activity, rotational mechanism														2.109																				4.729
F	GO:0046961	proton-transporting ATPase activity, rotational mechanism											1.98			5.485	2.221			1.865													3.167			5.757	2.219			2.115
F	GO:0048037	cofactor binding									1.951						4.65			2.5		1.314									1.494						1.427			1.312		1.48
F	GO:0048038	quinone binding										1.348		1.371		1.378																4.882		4.258		3.941
F	GO:0050136	NADH dehydrogenase (quinone) activity												2.215		3.16																		5.503		5.942
F	GO:0050660	FAD binding									1.878																				2.198
F	GO:0050662	coenzyme binding									3.091						4.37			1.746											1.752						1.492			1.318
F	GO:0051213	dioxygenase activity			1.702	4.129	1.779																		2.324	3.268	2.445
F	GO:0051536	iron-sulfur cluster binding														3.203	1.376																			2.797	1.528
F	GO:0051537	2 iron, 2 sulfur cluster binding				1.325											1.407									3.612											2.552
F	GO:0051540	metal cluster binding														3.203	1.376																			2.797	1.528
F	GO:0070003	threonine-type peptidase activity		2.547														2.541	10.735					2.559														2.585	3.902
F	GO:0070008	serine-type exopeptidase activity									1.727											1.405									2.429											2.569
F	GO:0080019	fatty acyl-CoA reductase (alcohol-forming) activity						3.894								1.59						2.178						10.677								3.044						3.41
C	GO:0000228	nuclear chromosome										2.123																				3.598
C	GO:0000502	proteasome complex		2.373														2.411	10.446					2.357														2.381	3.6
C	GO:0000808	origin recognition complex		1.468			1.536																	4.715			5.034
C	GO:0005576	extracellular region						2.158						2.639	2.784	2.678												4.915						2.815	2.685	2.605
C	GO:0005618	cell wall														1.501																				1.947
C	GO:0005694	chromosome										1.583																				2.147
C	GO:0005739	mitochondrion														7.244																				3.139
C	GO:0005740	mitochondrial envelope														7.376																				4.335
C	GO:0005741	mitochondrial outer membrane														1.435																				3.485
C	GO:0005743	mitochondrial inner membrane												1.449		6.373	1.459																	3.077		5.339	1.852
C	GO:0005746	mitochondrial respiratory chain											2.065			6.039				1.584													4.857			9.808				2.702
C	GO:0005753	mitochondrial proton-transporting ATP synthase complex														2.267																				6.13
C	GO:0005839	proteasome core complex		2.885														2.873	11.187					2.619														2.646	3.929
C	GO:0005840	ribosome																		7.687																				1.459
C	GO:0005856	cytoskeleton							2.321			5.074			4.447						2.389								1.449			2.66			2.255						1.991
C	GO:0005871	kinesin complex							3.744			4.426		2.749	10.744						5.677								1.914			3.711		2.896	4.506						3.668
C	GO:0005874	microtubule										4.87					2.158															5.316					1.95
C	GO:0005875	microtubule associated complex							2.543			4.055		1.837	8.394		1.605				4.848								1.685			3.226		2.277	3.658		1.506				3.136
C	GO:0009507	chloroplast											1.54						1.969														3.238						2.981
C	GO:0009521	photosystem						15.727							1.407	2.442	5.309		7.537	13.233	18.798	7.035						13.462							2.212	2.559	2.034		2.686	2.467	6.147	3.649
C	GO:0009522	photosystem I						12.038								1.673			4.213	3.359	8.596	3.654						20.537								3.153			3.135	2.28	6.777	4.175
C	GO:0009523	photosystem II						3.912									3.781		2.116	8.606	8.36	3.181						8.847									2.153		2.317	2.584	5.581	3.372
C	GO:0009536	plastid											1.54						1.969														3.238						2.981
C	GO:0009538	photosystem I reaction center						3.784									2.964		1.526	2.69	4.082	2.358						18.43									2.924		3.252	2.786	7.442	5.245
C	GO:0009579	thylakoid						17.073		1.887				1.371		2.787	5.01		8.858	13.555	17.992	5.996						13.212		1.788				2.168		2.579	1.947		2.724	2.408	5.654	3.27
C	GO:0009654	oxygen evolving complex						2.005									3.781			6.972	4.714	1.763						7.899									2.393			2.714	5.183	3.211
C	GO:0015630	microtubule cytoskeleton							3.744			7.954		1.725	7.662		2.923				4.082								1.668			3.625		1.987	3.006		1.547				2.537
C	GO:0016020	membrane						2.814					1.446			1.993	2.009				1.542	2.268						1.572					1.148			1.203	1.103				1.201	1.218
C	GO:0016469	proton-transporting two-sector ATPase complex									3.616		6.653	8.675	4.447	21.491	3.781			4.923											2.527		3.108	4.451	3.12	6.179	1.829			1.905
C	GO:0019773	proteasome core complex, alpha-subunit complex																	3.289																				4.064
C	GO:0019866	organelle inner membrane												1.391		6.145	1.321																	2.981		5.172	1.795
C	GO:0019898	extrinsic to membrane						1.95									2.277			4.432	3.786							7.626									2.09			2.411	4.619
C	GO:0030312	external encapsulating structure														1.501																				1.947
C	GO:0030529	ribonucleoprotein complex																		4.227																				1.327
C	GO:0031012	extracellular matrix						2.231																				9.215
C	GO:0031090	organelle membrane														1.558																				1.684
C	GO:0031966	mitochondrial membrane														7.413																				4.544
C	GO:0031967	organelle envelope														5.268																				3.325
C	GO:0031968	organelle outer membrane														1.435																				3.485
C	GO:0031975	envelope														5.268																				3.325
C	GO:0032991	macromolecular complex										1.996								1.521												1.335								1.119
C	GO:0033176	proton-transporting V-type ATPase complex											2.116	1.682		5.728	1.973			1.619													3.311	3.794		6.019	2.175			2.073
C	GO:0033177	proton-transporting two-sector ATPase complex, proton-transporting domain									1.951		3.654	6.363	2.62	11.196															2.707		3.33	5.451	3.488	6.621
C	GO:0033178	proton-transporting two-sector ATPase complex, catalytic domain									1.951		3.654	2.567	1.588	10.14	2.906			3.56											2.707		3.33	3.747	2.907	6.305	2.096			2.171
C	GO:0033179	proton-transporting V-type ATPase, V0 domain														2.542																				6.897
C	GO:0033180	proton-transporting V-type ATPase, V1 domain											2.065			3.278	1.853																4.857			7.356	2.836
C	GO:0034357	photosynthetic membrane						17.523								2.678	5.624		7.509	14.187	18.092	6.624						14.13								2.605	2.038		2.642	2.491	5.891	3.497
C	GO:0042651	thylakoid membrane						4.461												1.584		1.432						24.574												2.702		4.995
C	GO:0043228	non-membrane-bounded organelle										4.426								1.793												1.702								1.178
C	GO:0043232	intracellular non-membrane-bounded organelle										4.426								1.793												1.702								1.178
C	GO:0043234	protein complex										2.485				1.635					1.402											1.497				1.322					1.338
C	GO:0044421	extracellular region part						1.845																				7.134
C	GO:0044425	membrane part						1.543								2.116												1.584								1.282
C	GO:0044427	chromosomal part										1.618																				2.278
C	GO:0044429	mitochondrial part														5.928																				3.623
C	GO:0044430	cytoskeletal part							2.543			5.793			4.447		1.585				2.308								1.484			2.861			2.307		1.354				2.012
C	GO:0044436	thylakoid part						17.073		1.887				1.371		2.787	5.01		8.858	13.555	17.992	5.996						13.212		1.788				2.168		2.579	1.947		2.724	2.408	5.654	3.27
C	GO:0044454	nuclear chromosome part										2.377																				4.243
C	GO:0044455	mitochondrial membrane part														7.069																				5.911
C	GO:0045259	proton-transporting ATP synthase complex												1.682		5.728																		3.794		6.019
C	GO:0045261	proton-transporting ATP synthase complex, catalytic core F(1)														1.66																				4.598
C	GO:0045263	proton-transporting ATP synthase complex, coupling factor F(o)														4.104																				7.724
C	GO:0048046	apoplast		1.36																				2.357
C	GO:0070469	respiratory chain											2.065			6.039				1.584													4.857			9.808				2.702

## Sheet: up DEGs
				-log10(FDR)																				Rich factor
				Dusk-vs-Dawn							Light quality						Light intensity							Dusk-vs-Dawn							Light quality						Light intensity
GO_type	GO_term	GO_term_description		WL_Dusk-vs-Dawn	BL_Dusk-vs-Dawn	RL_Dusk-vs-Dawn	FRL_Dusk-vs-Dawn	DG_Dusk-vs-Dawn	LL_Dusk-vs-Dawn	HL_Dusk-vs-Dawn	Dawn_BL-vs-WL	Dawn_RL-vs-WL	Dawn_FRL-vs-WL	Dusk_BL-vs-WL	Dusk_RL-vs-WL	Dusk_FRL-vs-WL	Dawn_DG-vs-WL	Dawn_LL-vs-WL	Dawn_HL-vs-WL	Dusk_DG-vs-WL	Dusk_LL-vs-WL	Dusk_HL-vs-WL		WL_Dusk-vs-Dawn	BL_Dusk-vs-Dawn	RL_Dusk-vs-Dawn	FRL_Dusk-vs-Dawn	DG_Dusk-vs-Dawn	LL_Dusk-vs-Dawn	HL_Dusk-vs-Dawn	Dawn_BL-vs-WL	Dawn_RL-vs-WL	Dawn_FRL-vs-WL	Dusk_BL-vs-WL	Dusk_RL-vs-WL	Dusk_FRL-vs-WL	Dawn_DG-vs-WL	Dawn_LL-vs-WL	Dawn_HL-vs-WL	Dusk_DG-vs-WL	Dusk_LL-vs-WL	Dusk_HL-vs-WL
P	GO:0000070	mitotic sister chromatid segregation																			2.918																				11.776
P	GO:0000075	cell cycle checkpoint										3.196									1.783											8.843									6.729
P	GO:0000087	M phase of mitotic cell cycle																			2.062																				7.85
P	GO:0000272	polysaccharide catabolic process																	2.342																				4.287
P	GO:0000278	mitotic cell cycle																			1.783																				6.729
P	GO:0000279	M phase																			2.062																				5.275
P	GO:0000280	nuclear division																			2.062																				7.85
P	GO:0000819	sister chromatid segregation																			2.918																				11.776
P	GO:0000910	cytokinesis							2.393						3.332														4.079						9.767
P	GO:0005975	carbohydrate metabolic process		1.643		3.068	1.633		2.407					1.698	4.361	1.36						2.062		1.42		1.714	1.415		1.347					1.599	1.94	1.578						1.532
P	GO:0005976	polysaccharide metabolic process												1.469		1.33			2.245															2.691		2.768			2.296
P	GO:0005991	trehalose metabolic process									1.586																				4.46
P	GO:0005992	trehalose biosynthetic process									1.664																				4.707
P	GO:0005996	monosaccharide metabolic process																	2.273																				2.21
P	GO:0006006	glucose metabolic process																	3.54																				2.792
P	GO:0006007	glucose catabolic process																	2.863																				2.695
P	GO:0006066	alcohol metabolic process																	2.759																				2.207
P	GO:0006073	cellular glucan metabolic process														1.347																				3.263
P	GO:0006091	generation of precursor metabolites and energy					1.326	3.267			2.137	8.7		3.422	1.733	4.346		1.533	4.178								1.803	4.418			2.173	4.1		2.898	2.254	3.428		1.938	2.288
P	GO:0006096	glycolysis																	2.472																				2.707
P	GO:0006119	oxidative phosphorylation												1.498		1.645																		3.888		4.399
P	GO:0006122	mitochondrial electron transport, ubiquinol to cytochrome c																	2.36																				6.889
P	GO:0006139	nucleobase, nucleoside, nucleotide and nucleic acid metabolic process					3.222																				1.463
P	GO:0006259	DNA metabolic process		1.729	2.176		8.583		8.23	5.37		4.977												1.775	1.833		2.77		2.128	2.093		2.891
P	GO:0006260	DNA replication		9.789	7.016		17.866		9.263	11.067		11.188							2.724					4.844	4.079		6.417		3.422	4.273		7.694							2.779
P	GO:0006261	DNA-dependent DNA replication		1.74	1.463		2.796		2.845			3.847							2.699					4.466	4.05		5.409		3.824			9.027							4.822
P	GO:0006270	DNA replication initiation		1.535	1.35		1.766		1.607										2.699					5.671	5.142		6.01		4.079										6.43
P	GO:0006355	regulation of transcription, DNA-dependent									3.172		4.831																		1.522		1.679
P	GO:0006412	translation			4.838		5.172												1.324						1.697		1.779												1.349
P	GO:0006457	protein folding					2.561																				2.213
P	GO:0006464	protein modification process							6.308	10.322							7.658			14.272									1.334	1.504							1.459			1.529
P	GO:0006468	protein amino acid phosphorylation							6.321	11.137	1.985		3.866				8.904			14.426									1.408	1.65	1.389		1.563				1.619			1.651
P	GO:0006576	cellular biogenic amine metabolic process									2.092																				4.345
P	GO:0006595	polyamine metabolic process									3.173		1.852																		8.238		6.369
P	GO:0006596	polyamine biosynthetic process									3.173		1.852																		8.238		6.369
P	GO:0006597	spermine biosynthetic process									3.184																				10.592
P	GO:0006626	protein targeting to mitochondrion		1.398																				5.104
P	GO:0006629	lipid metabolic process																	1.909			2.102																	1.493			1.672
P	GO:0006725	cellular aromatic compound metabolic process																				2.526																				2.966
P	GO:0006793	phosphorus metabolic process							4.908	8.909	1.577		3.507				7.939			13.121									1.325	1.512	1.309		1.48				1.517			1.554
P	GO:0006796	phosphate metabolic process							4.908	8.909	1.577		3.507				7.939			13.121									1.325	1.512	1.309		1.48				1.517			1.554
P	GO:0006807	nitrogen compound metabolic process			1.369		3.711																		1.267		1.432
P	GO:0006818	hydrogen transport		2.254																				2.409
P	GO:0006855	multidrug transport																	1.649		1.587	5.618																	2.205		2.961	4.083
P	GO:0006950	response to stress																1.551																				1.534
P	GO:0006952	defense response				1.784							1.865													3.146							2.959
P	GO:0007017	microtubule-based process							12.146			11.455		3.891	17.569						7.464								2.777			4.976		3.207	5.68						3.875
P	GO:0007018	microtubule-based movement							9.515			6.515		4.521	18.966						8.767	2.176							3.234			5.306		4.697	8.651						5.921	2.916
P	GO:0007033	vacuole organization															1.321																				4.222
P	GO:0007049	cell cycle													1.398																				2.93
P	GO:0007059	chromosome segregation													2.626						2.253														7.325						7.065
P	GO:0007067	mitosis																			2.062																				7.85
P	GO:0007076	mitotic chromosome condensation							1.8												3.795								5.098												15.701
P	GO:0007154	cell communication															1.529																				2.549
P	GO:0007205	activation of protein kinase C activity by G-protein coupled receptor protein signaling pathway																				2.13																				7.561
P	GO:0007275	multicellular organismal development									1.662	1.646	1.494	2.347	1.834	2.621															2.623	2.948	2.62	3.523	3.07	3.986
P	GO:0007346	regulation of mitotic cell cycle										1.758			2.337						1.425											5.732			6.511						5.234
P	GO:0008150	biological_process			1.35		1.608	1.47		1.492		1.672	1.479		1.486			2.495	5.784			1.48			1.054		1.059	1.133		1.051		1.08	1.067		1.074			1.078	1.098			1.064
P	GO:0008152	metabolic process		2.568	5.413		7.373	2.516		2.33									7.182					1.114	1.154		1.188	1.266		1.094									1.173
P	GO:0008215	spermine metabolic process									3.184																				10.592
P	GO:0008216	spermidine metabolic process									3.172																				9.415
P	GO:0008295	spermidine biosynthetic process									3.172																				9.415
P	GO:0008610	lipid biosynthetic process																	1.608																				1.638
P	GO:0008652	cellular amino acid biosynthetic process																				2.17																				2.69
P	GO:0009056	catabolic process		3.308														4.639	10.865					1.928														2.156	2.536
P	GO:0009057	macromolecule catabolic process		3.713														3.23	8.438					2.423														2.416	2.984
P	GO:0009058	biosynthetic process			3.335		4.014												2.71						1.327		1.377												1.286
P	GO:0009059	macromolecule biosynthetic process			4.87		7.895					1.839							1.918						1.519		1.716					1.477							1.317
P	GO:0009072	aromatic amino acid family metabolic process																	2.43		1.425	4.011																	3.215		3.664	4.915
P	GO:0009073	aromatic amino acid family biosynthetic process																	2.855		2.231	5.618																	4.193		5.734	7.101
P	GO:0009141	nucleoside triphosphate metabolic process		1.451																				2.663
P	GO:0009147	pyrimidine nucleoside triphosphate metabolic process																	1.429																				4.384
P	GO:0009309	amine biosynthetic process																				2.165																				2.511
P	GO:0009312	oligosaccharide biosynthetic process									1.385		1.494																		4.035		4.367
P	GO:0009719	response to endogenous stimulus									1.779		1.466	3.043																	2.236		2.166	3.083
P	GO:0009725	response to hormone stimulus									1.899		1.518	3.168																	2.293		2.221	3.162
P	GO:0009733	response to auxin stimulus									2.007		1.893	3.043																	2.568		2.606	3.503
P	GO:0009765	photosynthesis, light harvesting					5.404	8.814	7.966	10.732																	5.409	20.513	4.37	5.908
P	GO:0009767	photosynthetic electron transport chain									3.361	5.41	4.431	4.521	3.507	4.954		2.025	3.45	2.037											12.105	17.686	13.102	17.615	13.953	19.931		7.996	8.267	5.579
P	GO:0009772	photosynthetic electron transport in photosystem II									3.172	4.3	3.545	3.881		3.952			2.729	1.372											11.768	17.195	12.738	17.126		19.377			8.037	5.424
P	GO:0009889	regulation of biosynthetic process									3.1		4.831																		1.501		1.655
P	GO:0010033	response to organic substance									1.784			2.655																	2.189			2.868
P	GO:0010467	gene expression			1.873		2.303																		1.332		1.376
P	GO:0010468	regulation of gene expression									2.925		4.597																		1.475		1.627
P	GO:0010556	regulation of macromolecule biosynthetic process									3.1		4.831																		1.501		1.655
P	GO:0010564	regulation of cell cycle process										2.188			2.011																	7.369			6.977
P	GO:0015672	monovalent inorganic cation transport		1.74																				2.187
P	GO:0015893	drug transport																	1.649		1.587	5.618																	2.205		2.961	4.083
P	GO:0015979	photosynthesis						25.128		3.64	1.359	4.676		2.327	2.663	2.667												15.483		2.261	2.088	3.589		2.859	2.888	3.235
P	GO:0015980	energy derivation by oxidation of organic compounds									2.179	3.417	1.772	1.698		2.466			2.609												4.519	6.603	4.28	4.932		6.511			3.858
P	GO:0015988	energy coupled proton transport, against electrochemical gradient		2.568															1.398					3.125															2.362
P	GO:0015991	ATP hydrolysis coupled proton transport		2.568															1.398					3.125															2.362
P	GO:0015992	proton transport		2.254																				2.409
P	GO:0016052	carbohydrate catabolic process																1.406	5.175																			2.19	2.935
P	GO:0016053	organic acid biosynthetic process																				1.405																				1.909
P	GO:0016138	glycoside biosynthetic process									1.586																				4.46
P	GO:0016310	phosphorylation							5.432	9.569	2.097		4.287				7.939			12.799									1.364	1.568	1.386		1.571				1.549			1.582
P	GO:0016567	protein ubiquitination								1.892																				2.166
P	GO:0017004	cytochrome complex assembly									2.263																				7.846
P	GO:0019219	regulation of nucleobase, nucleoside, nucleotide and nucleic acid metabolic process									3.028		4.729																		1.487		1.641
P	GO:0019222	regulation of metabolic process									2.625		3.922																		1.439		1.558
P	GO:0019318	hexose metabolic process																	2.688																				2.384
P	GO:0019320	hexose catabolic process																	2.863																				2.695
P	GO:0019438	aromatic compound biosynthetic process																	2.002		1.425	4.124																	3.031		3.768	5.055
P	GO:0019684	photosynthesis, light reaction					3.279	7.124	4.245	6.542		4.069			2.346												3.694	14.009	2.984	4.035		5.536			4.288
P	GO:0022402	cell cycle process																			1.425																				3.768
P	GO:0022403	cell cycle phase																			2.062																				5.275
P	GO:0022613	ribonucleoprotein complex biogenesis					1.57																				2.308
P	GO:0022900	electron transport chain									5.057	6.838	4.466	4.74	2.851	5.624		1.584	8.091												6.799	9.171	6.228	8.373	5.788	9.473		3.732	6.073
P	GO:0022904	respiratory electron transport chain									2.055	2.082	1.466	1.932		2.009			3.673												5.649	6.878	5.095	6.85		7.751			5.787
P	GO:0030163	protein catabolic process		2.959														3.146	6.896					2.48														2.616	3.065
P	GO:0030261	chromosome condensation							1.8												3.795								5.098												15.701
P	GO:0031323	regulation of cellular metabolic process									2.925		4.287																		1.468		1.59
P	GO:0031326	regulation of cellular biosynthetic process									3.1		4.831																		1.501		1.655
P	GO:0032147	activation of protein kinase activity																				1.92																				5.444
P	GO:0032446	protein modification by small protein conjugation								1.522										1.915										2.039										2.067
P	GO:0032501	multicellular organismal process									1.775	1.758	1.401	2.36	1.897	2.667															2.354	2.63	2.248	3.022	2.681	3.419
P	GO:0032502	developmental process									3.173	3.607	3.608	3.802	2.663	3.605															3.233	3.729	3.315	3.962	3.295	4.202
P	GO:0033674	positive regulation of kinase activity																				1.92																				5.444
P	GO:0034220	ion transmembrane transport		2.244																				2.46
P	GO:0034637	cellular carbohydrate biosynthetic process									1.35																				2.456
P	GO:0034641	cellular nitrogen compound metabolic process			1.476		4.164																		1.281		1.466
P	GO:0034645	cellular macromolecule biosynthetic process			4.87		7.895					1.845							1.926						1.521		1.717					1.479							1.319
P	GO:0042221	response to chemical stimulus																1.551																				1.633
P	GO:0042254	ribosome biogenesis					1.769																				2.535
P	GO:0042401	cellular biogenic amine biosynthetic process									2.335																				5.492
P	GO:0042493	response to drug																	1.649		1.587	5.618																	2.205		2.961	4.083
P	GO:0042773	ATP synthesis coupled electron transport																	2.699																				6.43
P	GO:0042775	mitochondrial ATP synthesis coupled electron transport																	2.36																				6.889
P	GO:0043085	positive regulation of catalytic activity																				1.785																				5.104
P	GO:0043170	macromolecule metabolic process					1.636																				1.152
P	GO:0043412	macromolecule modification							6.005	9.767							6.688			13.121									1.32	1.482							1.423			1.497
P	GO:0043648	dicarboxylic acid metabolic process																	2.321		1.557	3.876																	3.315		4.121	5.104
P	GO:0043687	post-translational protein modification							6.029	11.137			1.772				7.939			16.242									1.339	1.56			1.327				1.491			1.593
P	GO:0044042	glucan metabolic process														1.347																				3.263
P	GO:0044093	positive regulation of molecular function																				1.785																				5.104
P	GO:0044237	cellular metabolic process			1.58		5.447																		1.135		1.242
P	GO:0044238	primary metabolic process			1.546		4.701																		1.118		1.201
P	GO:0044248	cellular catabolic process		1.761														3.23	5.615					1.914														2.309	2.471
P	GO:0044249	cellular biosynthetic process			4.204		4.886												1.761						1.38		1.439												1.241
P	GO:0044257	cellular protein catabolic process		2.912														3.344	6.964					2.552														2.799	3.215
P	GO:0044260	cellular macromolecule metabolic process					2.379																				1.2
P	GO:0044262	cellular carbohydrate metabolic process													1.323				1.729																1.776				1.578
P	GO:0044265	cellular macromolecule catabolic process		2.855														2.965	6.012					2.413														2.544	2.893
P	GO:0044275	cellular carbohydrate catabolic process																	2.855																				2.607
P	GO:0044281	small molecule metabolic process		1.587															1.361					1.375															1.299
P	GO:0044282	small molecule catabolic process																	2.863																				2.438
P	GO:0045333	cellular respiration									2.179	3.417	1.772	1.698		2.466			2.609												4.519	6.603	4.28	4.932		6.511			3.858
P	GO:0045449	regulation of transcription									3.172		4.831																		1.519		1.676
P	GO:0045860	positive regulation of protein kinase activity																				1.92																				5.444
P	GO:0046164	alcohol catabolic process																	2.863																				2.642
P	GO:0046351	disaccharide biosynthetic process									1.586																				4.46
P	GO:0046365	monosaccharide catabolic process																	2.863																				2.695
P	GO:0046394	carboxylic acid biosynthetic process																				1.405																				1.909
P	GO:0046417	chorismate metabolic process																	2.855		2.231	5.618																	4.193		5.734	7.101
P	GO:0048285	organelle fission																			1.425																				4.958
P	GO:0050789	regulation of biological process									2.753		2.951																		1.375		1.403
P	GO:0050794	regulation of cellular process									3.028		3.502																		1.402		1.441
P	GO:0050896	response to stimulus																3.146																				1.575
P	GO:0051171	regulation of nitrogen compound metabolic process									3.028		4.729																		1.487		1.641
P	GO:0051252	regulation of RNA metabolic process									3.172		4.831																		1.519		1.676
P	GO:0051301	cell division							1.581						2.735														3.263						7.814
P	GO:0051347	positive regulation of transferase activity																				1.92																				5.444
P	GO:0051603	proteolysis involved in cellular protein catabolic process		2.912														3.344	6.964					2.552														2.799	3.215
P	GO:0051726	regulation of cell cycle										2.573																				4.422
P	GO:0055085	transmembrane transport																				2.176																				1.542
P	GO:0055114	oxidation reduction		5.27	1.546	3.622		3.33			1.775			1.543				1.359	13.399		1.425	2.657		1.482	1.268	1.514		1.979			1.332			1.382				1.277	1.717		1.345	1.418
P	GO:0060255	regulation of macromolecule metabolic process									2.683		4.375																		1.451		1.6
P	GO:0065007	biological regulation									3.028		2.892																		1.385		1.388
P	GO:0070585	protein localization in mitochondrion		1.398																				5.104
P	GO:0070647	protein modification by small protein conjugation or removal																		2.211																				2.038
P	GO:0071103	DNA conformation change							1.378						1.715						2.533								2.185						3.721						4.486
P	GO:0071554	cell wall organization or biogenesis												2.085	2.01	2.382																		2.906	2.762	3.288
P	GO:0071555	cell wall organization												1.637	1.513	1.911																		2.771	2.634	3.135
P	GO:0080090	regulation of primary metabolic process									2.861		4.529																		1.468		1.619
F	GO:0000166	nucleotide binding							7.135	2.534					1.506														1.299	1.223					1.278
F	GO:0000287	magnesium ion binding										1.906							4.006			2.13										2.537							2.451			2.343
F	GO:0001882	nucleoside binding							11.214	3.69					3.668	2.183					1.419								1.438	1.299					1.497	1.434					1.297
F	GO:0001883	purine nucleoside binding							11.152	3.64					3.739	2.253					1.425								1.435	1.297					1.506	1.443					1.304
F	GO:0003674	molecular_function								1.33																				1.026
F	GO:0003677	DNA binding									1.481																				1.28
F	GO:0003690	double-stranded DNA binding					2.303		3.504																		3.125		2.719
F	GO:0003700	transcription factor activity									2.954		4.831				2.228	1.564													1.7		1.959				1.492	1.5
F	GO:0003735	structural constituent of ribosome			5.907		7.006												3.482						1.915		2.052												1.687
F	GO:0003774	motor activity							7.966			5.746		3.491	15.661						7.615	2.13							2.781			4.455		3.737	6.881						4.924	2.629
F	GO:0003777	microtubule motor activity							9.515			6.515		4.521	18.966						8.767	2.176							3.234			5.306		4.697	8.651						5.921	2.916
F	GO:0003824	catalytic activity				2.962		1.528	3.991	4.636					1.415				5.09		5.762	13.144				1.147		1.206	1.094	1.12					1.109				1.139		1.214	1.27
F	GO:0003849	3-deoxy-7-phosphoheptulonate synthase activity																				2.958																				11.342
F	GO:0003887	DNA-directed DNA polymerase activity					2.402		2.621	2.33																	5.409		3.933	4.502
F	GO:0003924	GTPase activity					1.523					1.666															2.352					2.99
F	GO:0003954	NADH dehydrogenase activity									1.597		2.563	2.121		2.253															5.432		7.055	7.904		8.943
F	GO:0004014	adenosylmethionine decarboxylase activity									3.184																				10.592
F	GO:0004143	diacylglycerol kinase activity																				2.13																				7.561
F	GO:0004180	carboxypeptidase activity																			2.231	1.516																			4.462	3.223
F	GO:0004185	serine-type carboxypeptidase activity																			2.26	1.578																			4.583	3.311
F	GO:0004298	threonine-type endopeptidase activity		6.823														8.438	18.596					5.25														6.077	7.716
F	GO:0004497	monooxygenase activity											1.494																				4.367
F	GO:0004499	flavin-containing monooxygenase activity									1.361		2.197																		4.707		6.114
F	GO:0004518	nuclease activity							1.903																				1.961
F	GO:0004553	hydrolase activity, hydrolyzing O-glycosyl compounds							2.664					2.36	3.668							1.692							1.511					2.03	2.231							1.68
F	GO:0004576	oligosaccharyl transferase activity							1.607																				4.079
F	GO:0004672	protein kinase activity							6.298	11.137	2.055		3.969		1.66		9.003			14.449									1.402	1.646	1.393		1.567		1.417		1.625			1.649
F	GO:0004743	pyruvate kinase activity										1.758																				5.732
F	GO:0005198	structural molecule activity			4.87		5.71												2.863						1.792		1.919												1.6
F	GO:0005215	transporter activity									1.35																				1.362
F	GO:0005488	binding							4.248	2.33																			1.086	1.08
F	GO:0005506	iron ion binding																	1.918																				1.445
F	GO:0005507	copper ion binding												2.025	2.925							1.571												3.324	3.734							2.602
F	GO:0005515	protein binding							2.253																				1.146
F	GO:0005524	ATP binding							9.858	3.791		1.599			2.735						1.425								1.441	1.33		1.347			1.465						1.329
F	GO:0005544	calcium-dependent phospholipid binding																	3.352																				5.935
F	GO:0008017	microtubule binding							10.731			6.341		4.501	22.228						7.615								3.093			4.637		4.156	8.34						4.869
F	GO:0008092	cytoskeletal protein binding							7.966			4.769		3.357	18.588						5.711								2.545			3.652		3.274	6.569						3.835
F	GO:0008137	NADH dehydrogenase (ubiquinone) activity									1.597		2.563	2.121		2.253															5.432		7.055	7.904		8.943
F	GO:0008168	methyltransferase activity																	1.579																				1.549
F	GO:0008171	O-methyltransferase activity																	5.09																				3.64
F	GO:0008238	exopeptidase activity																			1.373																				2.924
F	GO:0008324	cation transmembrane transporter activity		1.74																				1.755
F	GO:0008483	transaminase activity			1.58		1.497																		4.32		4.327
F	GO:0009055	electron carrier activity										2.573	1.479					1.533	2.685													2.653	2.075					1.999	2.067
F	GO:0010333	terpene synthase activity																	2.575																				3.001
F	GO:0015077	monovalent inorganic cation transmembrane transporter activity		2.548														1.533	1.897					2.32														2.137	2.017
F	GO:0015078	hydrogen ion transmembrane transporter activity		1.74														1.452	1.854					2.243														2.214	2.12
F	GO:0015238	drug transmembrane transporter activity																	1.649		1.587	5.618																	2.205		2.961	4.083
F	GO:0015291	secondary active transmembrane transporter activity																				2.062																				2.204
F	GO:0015297	antiporter activity																				2.176																				2.422
F	GO:0015631	tubulin binding							9.752			5.966		4.195	21.477						7.225								2.929			4.39		3.935	7.897						4.61
F	GO:0016301	kinase activity							5.07	10.424	1.53		2.527				7.351			11.775									1.336	1.568	1.31		1.418				1.502			1.531
F	GO:0016462	pyrophosphatase activity							4.306			3.76			3.358						1.64								1.533			2.031			1.967						1.686
F	GO:0016491	oxidoreductase activity		5.67	2.249	3.622		8.033										1.905	13.231			2.673		1.458	1.29	1.475		2.397										1.306	1.651			1.386
F	GO:0016597	amino acid binding										1.837																				4.952
F	GO:0016614	oxidoreductase activity, acting on CH-OH group of donors																	2.589																				2.038
F	GO:0016616	oxidoreductase activity, acting on the CH-OH group of donors, NAD or NADP as acceptor																	2.273																				2.055
F	GO:0016620	oxidoreductase activity, acting on the aldehyde or oxo group of donors, NAD or NADP as acceptor						8.033											2.163									14.359											2.85
F	GO:0016651	oxidoreductase activity, acting on NADH or NADPH									2.097	2.122	2.355	2.476		2.667															3.621	4.233	3.919	4.743		5.366
F	GO:0016655	oxidoreductase activity, acting on NADH or NADPH, quinone or similar compound as acceptor											1.806	1.602		1.684																	5.095	5.709		6.459
F	GO:0016701	oxidoreductase activity, acting on single donors with incorporation of molecular oxygen		2.283	3.602	8.014	3.279		1.493										3.457					3.237	3.612	6.587	3.694		2.238										3.529
F	GO:0016702	oxidoreductase activity, acting on single donors with incorporation of molecular oxygen, incorporation of two atoms of oxygen		2.959	4.838	8.425	4.271		2.407										3.144					3.903	4.356	7.501	4.454		2.699										3.688
F	GO:0016709	oxidoreductase activity, acting on paired donors, with incorporation or reduction of molecular oxygen, NADH or NADPH as one donor, and incorporation of one atom of oxygen									1.361		2.197																		4.707		6.114
F	GO:0016740	transferase activity							3.468	5.549							1.529			3.241	1.553	3.93							1.183	1.271							1.177			1.198	1.245	1.324
F	GO:0016741	transferase activity, transferring one-carbon groups																	1.498																				1.532
F	GO:0016746	transferase activity, transferring acyl groups																	1.759		1.46	1.905																	1.555		1.797	1.746
F	GO:0016747	transferase activity, transferring acyl groups other than amino-acyl groups																	1.529		1.425	1.602																	1.575		1.846	1.778
F	GO:0016757	transferase activity, transferring glycosyl groups																			1.969	2.176																			1.803	1.714
F	GO:0016758	transferase activity, transferring hexosyl groups																			1.713	2.289																			1.833	1.82
F	GO:0016762	xyloglucan:xyloglucosyl transferase activity												1.488	1.486	1.639																		4.404	4.186	4.983
F	GO:0016765	transferase activity, transferring alkyl or aryl (other than methyl) groups																				1.405																				3.062
F	GO:0016769	transferase activity, transferring nitrogenous groups			1.58		1.497																		4.32		4.327
F	GO:0016772	transferase activity, transferring phosphorus-containing groups							6.416	10.612			1.795				6.479			10.704									1.347	1.527			1.326				1.434			1.466
F	GO:0016773	phosphotransferase activity, alcohol group as acceptor							4.93	9.457	1.712		2.805		1.467		7.939			12.025									1.335	1.543	1.335		1.445		1.359		1.531			1.543
F	GO:0016787	hydrolase activity							2.627						3.278														1.18						1.387
F	GO:0016798	hydrolase activity, acting on glycosyl bonds							2.664					2.119	3.902							1.405							1.498					1.94	2.247							1.606
F	GO:0016817	hydrolase activity, acting on acid anhydrides							4.228			3.794			3.36						1.511								1.51			2.002			1.937						1.63
F	GO:0016818	hydrolase activity, acting on acid anhydrides, in phosphorus-containing anhydrides							4.525			3.844			3.415						1.713								1.54			2.032			1.966						1.69
F	GO:0016829	lyase activity																	5.49			1.873																	2.333			1.976
F	GO:0016830	carbon-carbon lyase activity									1.577																				2.648
F	GO:0016831	carboxy-lyase activity									2.318																				3.613
F	GO:0016835	carbon-oxygen lyase activity																	5.412			2.447																	2.944			2.722
F	GO:0016836	hydro-lyase activity					1.569												3.484		1.813	2.13					3.005												3.751		4.187	3.781
F	GO:0016838	carbon-oxygen lyase activity, acting on phosphates																	2.688																				2.952
F	GO:0016853	isomerase activity					1.604																				1.847
F	GO:0016872	intramolecular lyase activity																1.551																				6.219
F	GO:0016903	oxidoreductase activity, acting on the aldehyde or oxo group of donors						6.912											2.102									11.282											2.583
F	GO:0017076	purine nucleotide binding							7.966	2.307					2.172														1.331	1.223					1.347
F	GO:0017111	nucleoside-triphosphatase activity							4.457			4.04			3.588						1.813								1.551			2.092			2.025						1.736
F	GO:0020037	heme binding																	1.406																				1.396
F	GO:0022804	active transmembrane transporter activity																				1.312																				1.716
F	GO:0022890	inorganic cation transmembrane transporter activity		2.714															1.344					2.203															1.735
F	GO:0030528	transcription regulator activity									3.1		4.831				2.343	1.85													1.706		1.932				1.491	1.519
F	GO:0030554	adenyl nucleotide binding							11.152	3.64					3.739	2.253					1.425								1.435	1.297					1.506	1.443					1.304
F	GO:0030955	potassium ion binding										1.758																				5.732
F	GO:0031420	alkali metal ion binding										1.758																				5.732
F	GO:0032553	ribonucleotide binding							8.404	2.631					2.01														1.35	1.244					1.341
F	GO:0032555	purine ribonucleotide binding							8.404	2.631					2.01														1.35	1.244					1.341
F	GO:0032559	adenyl ribonucleotide binding							11.248	3.971					3.455	1.703					1.425								1.455	1.319					1.495	1.399					1.314
F	GO:0034061	DNA polymerase activity					1.997		2.057	2.631																	4.733		3.441	4.431
F	GO:0043167	ion binding				3.914																				1.422
F	GO:0043169	cation binding				3.914																				1.422
F	GO:0043176	amine binding										1.837																				4.952
F	GO:0043531	ADP binding														6.718																				4.472
F	GO:0043565	sequence-specific DNA binding		1.535							3.172		3.778											1.597							2.017		2.132
F	GO:0043566	structure-specific DNA binding					2.561		3.045																		2.934		2.385
F	GO:0045156	electron transporter, transferring electrons within the cyclic electron transport pathway of photosynthesis activity									3.172	4.3	3.545	3.881		3.952			2.729	1.372											11.768	17.195	12.738	17.126		19.377			8.037	5.424
F	GO:0046872	metal ion binding				3.622																				1.402
F	GO:0046906	tetrapyrrole binding																	1.554																				1.415
F	GO:0046914	transition metal ion binding				1.873																				1.372
F	GO:0048037	cofactor binding																	2.863			1.516																	1.707			1.648
F	GO:0048038	quinone binding												2.031		2.138																		7.34		8.304
F	GO:0050136	NADH dehydrogenase (quinone) activity									1.597		2.563	2.121		2.253															5.432		7.055	7.904		8.943
F	GO:0050660	FAD binding									1.597																				2.69
F	GO:0050662	coenzyme binding																	2.042																				1.697
F	GO:0051213	dioxygenase activity		2.912	4.66	9.019	4.133		2.257										2.998					3.791	4.231	7.716	4.327		2.622										3.582
F	GO:0070003	threonine-type peptidase activity		6.823														8.438	18.596					5.25														6.077	7.716
F	GO:0070008	serine-type exopeptidase activity																			1.993																				4.037
F	GO:0080019	fatty acyl-CoA reductase (alcohol-forming) activity						4.746						1.469		1.574			1.615			2.165						13.864						4.252		4.811			2.993			4.224
C	GO:0000228	nuclear chromosome					1.848					2.9															3.131					4.887
C	GO:0000502	proteasome complex		6.823														8.438	18.647					4.861														5.597	7.119
C	GO:0000793	condensed chromosome							2.057												1.584								3.441												5.888
C	GO:0000808	origin recognition complex		2.959			3.418																	10.208			10.817
C	GO:0005575	cellular_component										2.983							2.103													1.238							1.134
C	GO:0005576	extracellular region						1.537					1.423	1.469	1.738	1.639												4.786					2.548	2.854	2.984	3.229
C	GO:0005618	cell wall												2.025	2.329	2.667																		2.821	2.873	3.419
C	GO:0005622	intracellular										5.285						1.857	2.21													1.475						1.231	1.202
C	GO:0005623	cell										3.184							1.977													1.248							1.131
C	GO:0005634	nucleus										2.596																				1.65
C	GO:0005694	chromosome							1.719			3.295																	1.719			3.07
C	GO:0005737	cytoplasm					1.82											1.97	2.575								1.327											1.373	1.343
C	GO:0005739	mitochondrion		2.235																				2.2
C	GO:0005740	mitochondrial envelope																	1.361																				2.239
C	GO:0005746	mitochondrial respiratory chain																	1.787																				5.358
C	GO:0005811	lipid particle																1.551																				5.167
C	GO:0005839	proteasome core complex		7.162														8.636	18.892					5.387														6.219	7.769
C	GO:0005840	ribosome			6.308		7.162												3.396						1.957		2.072												1.679
C	GO:0005856	cytoskeleton							8			8.089		1.843	10.297						4.408								2.183			3.681		2.222	3.907						2.852
C	GO:0005871	kinesin complex							9.515			6.515		4.521	18.966						8.767	2.176							3.234			5.306		4.697	8.651						5.921	2.916
C	GO:0005874	microtubule					4.701		3.945			6.354															4.507		3.059			7.451
C	GO:0005875	microtubule associated complex							6.633			5.687		3.46	15.548						7.615	1.768							2.612			4.405		3.695	6.804						4.869	2.447
C	GO:0009507	chloroplast																	1.729																				3.751
C	GO:0009521	photosystem						18.179								1.359												17.481								3.033
C	GO:0009522	photosystem I						13.604						1.488		1.639												26.667						4.404		4.983
C	GO:0009523	photosystem II						4.859																				11.487
C	GO:0009536	plastid																	1.729																				3.751
C	GO:0009538	photosystem I reaction center						4.436																				23.932
C	GO:0009579	thylakoid						19.756			1.727	1.427		2.082		1.911												17.156			2.568	2.68		3.203		3.322
C	GO:0009654	oxygen evolving complex						2.566																				10.257
C	GO:0012511	monolayer-surrounded lipid storage body																1.551																				5.167
C	GO:0015630	microtubule cytoskeleton							10.783			11.188		3.453	15.264						6.897								2.688			5.002		3.114	5.476						3.854
C	GO:0016020	membrane						2.221																				1.572
C	GO:0016469	proton-transporting two-sector ATPase complex		2.72															1.374					2.722															2.058
C	GO:0019773	proteasome core complex, alpha-subunit complex		2.568														3.483	6.12					5.954														7.463	8.037
C	GO:0019898	extrinsic to membrane						2.516																				9.903
C	GO:0030312	external encapsulating structure												2.025	2.329	2.667																		2.821	2.873	3.419
C	GO:0030529	ribonucleoprotein complex			4.904		5.163												2.715						1.778		1.842												1.558
C	GO:0031012	extracellular matrix						2.86																				11.966
C	GO:0032991	macromolecular complex					1.769					6.107							3.54								1.285					1.725							1.364
C	GO:0033178	proton-transporting two-sector ATPase complex, catalytic domain		1.398																				2.916
C	GO:0034357	photosynthetic membrane						20.217						1.469		1.639												18.348						2.854		3.229
C	GO:0042555	MCM complex							1.8																				5.098
C	GO:0042651	thylakoid membrane						5.118																				31.909
C	GO:0043226	organelle										5.495																				1.572
C	GO:0043228	non-membrane-bounded organelle			3.021		7.373					10.411													1.476		1.785					2.366
C	GO:0043229	intracellular organelle										5.495																				1.572
C	GO:0043232	intracellular non-membrane-bounded organelle			3.021		7.373					10.411													1.476		1.785					2.366
C	GO:0043234	protein complex										4.876							1.402													1.861							1.293
C	GO:0044421	extracellular region part						2.407																				9.264
C	GO:0044422	organelle part										2.954																				1.705
C	GO:0044424	intracellular part										4.723						1.533	2.026													1.46						1.209	1.199
C	GO:0044427	chromosomal part		1.304					1.761			3.183												2.001					1.799			3.237
C	GO:0044429	mitochondrial part		1.332																				2.285
C	GO:0044430	cytoskeletal part							9.01			8.854		2.119	11.291						5.048								2.312			3.959		2.39	4.202						3.067
C	GO:0044436	thylakoid part						19.756			1.727	1.427		2.082		1.911												17.156			2.568	2.68		3.203		3.322
C	GO:0044444	cytoplasmic part					1.925											1.551	2.759								1.366											1.363	1.393
C	GO:0044446	intracellular organelle part										2.954																				1.705
C	GO:0044454	nuclear chromosome part			1.546		2.849		1.551	1.657		2.977													3.192		4.103		2.532	2.988		5.692
C	GO:0044464	cell part										3.184							1.977													1.248							1.131
C	GO:0048046	apoplast												1.488	1.486	1.639																		4.404	4.186	4.983
C	GO:0070469	respiratory chain																	1.787																				5.358

## Sheet: down DEGs
				-log10(FDR)																			Rich factor
				Dusk-vs-Dawn						Light quality						Light intensity							Dusk-vs-Dawn						Light quality						Light intensity
GO_type	GO_term	GO_term_description		WL_Dusk-vs-Dawn	BL_Dusk-vs-Dawn	RL_Dusk-vs-Dawn	FRL_Dusk-vs-Dawn	LL_Dusk-vs-Dawn	HL_Dusk-vs-Dawn	Dawn_BL-vs-WL	Dawn_RL-vs-WL	Dawn_FRL-vs-WL	Dusk_BL-vs-WL	Dusk_RL-vs-WL	Dusk_FRL-vs-WL	Dawn_DG-vs-WL	Dawn_LL-vs-WL	Dawn_HL-vs-WL	Dusk_DG-vs-WL	Dusk_LL-vs-WL	Dusk_HL-vs-WL		WL_Dusk-vs-Dawn	BL_Dusk-vs-Dawn	RL_Dusk-vs-Dawn	FRL_Dusk-vs-Dawn	LL_Dusk-vs-Dawn	HL_Dusk-vs-Dawn	Dawn_BL-vs-WL	Dawn_RL-vs-WL	Dawn_FRL-vs-WL	Dusk_BL-vs-WL	Dusk_RL-vs-WL	Dusk_FRL-vs-WL	Dawn_DG-vs-WL	Dawn_LL-vs-WL	Dawn_HL-vs-WL	Dusk_DG-vs-WL	Dusk_LL-vs-WL	Dusk_HL-vs-WL
P	GO:0000003	reproduction																1.335																			2.819
P	GO:0000075	cell cycle checkpoint														2.425			2.003																3.296			3.259
P	GO:0000272	polysaccharide catabolic process					1.5																			3.661
P	GO:0005975	carbohydrate metabolic process			1.396	1.638						3.315			1.359	1.941			2.438	2.213				1.331	1.382						1.659			1.46	1.256			1.312	1.769
P	GO:0005976	polysaccharide metabolic process		3.089	1.442		1.986	1.456	2.475														2.607	1.998		2.242	1.905	2.535
P	GO:0005984	disaccharide metabolic process										1.931								1.352											3.711								4.565
P	GO:0005985	sucrose metabolic process		1.598																			4.779
P	GO:0005996	monosaccharide metabolic process											2.192	3.042	1.922				1.814													3.254	3.317	2.625				1.723
P	GO:0006006	glucose metabolic process										1.568	2.957	3.474	2.237	2.107			2.361												2.381	4.111	3.911	3.039	1.822			1.951
P	GO:0006007	glucose catabolic process										1.931	3.356	3.914	2.604	2.475			2.734												2.661	4.594	4.371	3.397	1.961			2.097
P	GO:0006020	inositol metabolic process			1.827	1.487	1.956																	4.121	4.022	4.394
P	GO:0006021	inositol biosynthetic process		2.179	2.494	2.71	2.439	2.826	2.159							1.898							7.301	7.359	8.379	7.846	6.667	7.393							4.273
P	GO:0006066	alcohol metabolic process										1.727	1.62	3.056	1.319																2.123	2.647	3.059	2.136
P	GO:0006073	cellular glucan metabolic process		2.547					1.764														2.767					2.49
P	GO:0006082	organic acid metabolic process				2.926						2.016		1.326	4.674	5.354			2.884						1.699						1.658		1.647	2.269	1.591			1.453
P	GO:0006090	pyruvate metabolic process			1.533				1.321															4.076				4.095
P	GO:0006091	generation of precursor metabolites and energy				2.398						6.956	3.649	3.405	8.798	13.887	2.522	2.188	15.995	6.807	7.883				1.998						3.123	3.277	2.858	4.038	2.531	1.913	1.961	2.742	4.214	4.416
P	GO:0006096	glycolysis											2.633	2.938	2.059	2.147			1.955													4.484	4.097	3.316	1.979			2.001
P	GO:0006119	oxidative phosphorylation													9.94	2.987			4.153	2.227														9.081	2.494			2.929	5.182
P	GO:0006122	mitochondrial electron transport, ubiquinol to cytochrome c													5.808	1.484			3.918															18	3.663			5.703
P	GO:0006163	purine nucleotide metabolic process											1.62	1.974	7.166	2.004			3.379	1.956												3.615	3.474	6.109	1.958			2.385	3.984
P	GO:0006164	purine nucleotide biosynthetic process													4.524	1.9			2.352	1.666														5.143	1.988			2.211	3.913
P	GO:0006213	pyrimidine nucleoside metabolic process																	1.787																			3.327
P	GO:0006220	pyrimidine nucleotide metabolic process																	2.003																			3.019
P	GO:0006259	DNA metabolic process																	2.54																			1.57
P	GO:0006260	DNA replication																	12.09																			3.577
P	GO:0006261	DNA-dependent DNA replication																	2.204																			3.208
P	GO:0006265	DNA topological change															1.465																			4.145
P	GO:0006270	DNA replication initiation																	2.726																			4.436
P	GO:0006323	DNA packaging										2.47																			4.175
P	GO:0006334	nucleosome assembly										1.338																			3.479
P	GO:0006355	regulation of transcription, DNA-dependent			3.616		2.352	2.757						1.331										1.414		1.353	1.321						1.373
P	GO:0006412	translation														2.125			26.469																1.289			2.156
P	GO:0006457	protein folding										1.327							1.78												1.898							1.599
P	GO:0006464	protein modification process			4.209		2.319										10.531	9.858						1.36		1.279										1.519	1.561
P	GO:0006468	protein amino acid phosphorylation			4.888		2.925										10.635	12.005						1.476		1.389										1.638	1.766
P	GO:0006519	cellular amino acid and derivative metabolic process				1.385									1.53										1.602									1.858
P	GO:0006520	cellular amino acid metabolic process														1.436																			1.398
P	GO:0006541	glutamine metabolic process				1.375								2.126	2.329										3.77								6.635	6.562
P	GO:0006542	glutamine biosynthetic process				2.926								3.458		2.934									7.541								13.27		4.487
P	GO:0006595	polyamine metabolic process			3.373	1.958	2.439	2.312																5.888	5.027	5.492	4.444
P	GO:0006596	polyamine biosynthetic process			3.373	1.958	2.439	2.312																5.888	5.027	5.492	4.444
P	GO:0006597	spermine biosynthetic process			1.807	2.016																		5.52	6.284
P	GO:0006629	lipid metabolic process		1.42		4.453			1.957			2.173				9.732			1.546				1.442		1.828			1.526			1.641				1.751			1.303
P	GO:0006631	fatty acid metabolic process				3.049			1.871							2.889									2.598			2.193							1.901
P	GO:0006633	fatty acid biosynthetic process				2.727			1.576						1.492	2.532									2.691			2.249						2.662	1.95
P	GO:0006662	glycerol ether metabolic process												2.143		5.252			3.308	3.308													4.644		3.205			2.852	6.847
P	GO:0006694	steroid biosynthetic process														1.915																			2.198
P	GO:0006720	isoprenoid metabolic process														4.078			2.438																2.865			2.516
P	GO:0006753	nucleoside phosphate metabolic process													4.044	1.773			4.153															3.433	1.627			2.084
P	GO:0006754	ATP biosynthetic process													5.097	2.285			2.169	2.837														7.241	2.475			2.557	6.611
P	GO:0006778	porphyrin metabolic process																	1.477																			2.566
P	GO:0006793	phosphorus metabolic process			4.888		2.925										9.893	9.71						1.434		1.352										1.55	1.611
P	GO:0006796	phosphate metabolic process			4.888		2.925										9.893	9.71						1.434		1.352										1.55	1.611
P	GO:0006800	oxygen and reactive oxygen species metabolic process																	1.561																			3.422
P	GO:0006801	superoxide metabolic process																	1.561																			3.422
P	GO:0006807	nitrogen compound metabolic process																	1.787																			1.189
P	GO:0006810	transport				1.307							2.572		1.922										1.215							1.519		1.354
P	GO:0006811	ion transport								2.096		4.964	6.577	3.4	9.67	3.788			1.407										1.772		2.105	2.943	2.141	2.941	1.494			1.31
P	GO:0006812	cation transport								2.407		4.848	7.726	4.254	11.223	3.176			2.261		1.658								1.95		2.253	3.473	2.52	3.475	1.512			1.457		2.097
P	GO:0006818	hydrogen transport								5.11		8.619	9.307	6.188	21.816	7.208			8.93	1.318									3.723		4.379	6.701	4.771	8.494	2.477			2.755	2.77
P	GO:0006820	anion transport				1.385										1.801									2.413										1.948
P	GO:0006826	iron ion transport		1.564		2.016																	5.476		6.284
P	GO:0006839	mitochondrial transport													2.329																			6.562
P	GO:0006855	multidrug transport		2.657						1.776		2.235				3.396							2.628						2.797		2.784				2.124
P	GO:0006952	defense response								2.692		1.812	1.905		1.363														3.401		2.694	3.665		2.71
P	GO:0007005	mitochondrion organization													1.907																			5.25
P	GO:0007017	microtubule-based process														3.222	2.11																		1.746	1.881
P	GO:0007018	microtubule-based movement		1.313												3.788	3.697						2.128												2.198	2.724
P	GO:0007059	chromosome segregation														1.941																			2.884
P	GO:0007093	mitotic cell cycle checkpoint														2.125																			3.589
P	GO:0007165	signal transduction		1.463	2.157	1.701	1.438																1.638	1.733	1.691	1.628
P	GO:0007346	regulation of mitotic cell cycle														2.125																			2.849
P	GO:0008037	cell recognition																1.483																			3.172
P	GO:0008150	biological_process		1.959	4.888	5.243	4.282	3.645	2.159	3.282		3.785	6.192	3.355	3.551	14.33		4.087	12.804	6.679	1.892		1.06	1.089	1.103	1.092	1.069	1.064	1.097		1.098	1.175	1.113	1.11	1.105		1.084	1.103	1.178	1.102
P	GO:0008152	metabolic process				2.268				1.444		3.323			1.355	14.167	1.933	2.101	30.975	2.852					1.102				1.106		1.145			1.102	1.164	1.086	1.1	1.252	1.191
P	GO:0008202	steroid metabolic process														1.8																			2.136
P	GO:0008215	spermine metabolic process			1.807	2.016																		5.52	6.284
P	GO:0008216	spermidine metabolic process			2.416	2.682	1.632	1.641																5.888	6.703	5.23	4.444
P	GO:0008283	cell proliferation												2.511	2.746																		8.166	8.077
P	GO:0008295	spermidine biosynthetic process			2.416	2.682	1.632	1.641																5.888	6.703	5.23	4.444
P	GO:0008299	isoprenoid biosynthetic process														4.078			2.438																2.865			2.516
P	GO:0008610	lipid biosynthetic process				3.42			1.957			2.596				9.459			2.287						2.039			1.758			2.035				2.056			1.533
P	GO:0008652	cellular amino acid biosynthetic process				1.571										1.919									2.104										1.729
P	GO:0009056	catabolic process											1.597	1.971	1.577																	1.999	1.966	1.789
P	GO:0009058	biosynthetic process														6.025			24.968																1.285			1.616
P	GO:0009059	macromolecule biosynthetic process																	17.744																			1.69
P	GO:0009060	aerobic respiration				1.427																			4.57
P	GO:0009064	glutamine family amino acid metabolic process				1.91								1.331	2.133	1.325									3.48								4.083	4.846	2.169
P	GO:0009066	aspartate family amino acid metabolic process														1.379																			2.429
P	GO:0009069	serine family amino acid metabolic process			1.358		1.404	1.381										1.359						4.416		4.707	4										4.934
P	GO:0009084	glutamine family amino acid biosynthetic process				2.833								2.227		3.645			1.787						5.362								7.077		3.76			3.042
P	GO:0009117	nucleotide metabolic process													4.044	1.773			4.153															3.433	1.627			2.084
P	GO:0009132	nucleoside diphosphate metabolic process																	1.348																			3.111
P	GO:0009141	nucleoside triphosphate metabolic process											1.982	2.459	8.353	3.045			5.501	2.366												4.322	4.154	7.304	2.341			2.976	4.763
P	GO:0009142	nucleoside triphosphate biosynthetic process													5.695	2.847			3.379	2.225														6.632	2.429			2.702	5.045
P	GO:0009144	purine nucleoside triphosphate metabolic process											2.072	2.575	8.678	2.89			4.62	2.487												4.518	4.343	7.636	2.331			2.852	4.98
P	GO:0009145	purine nucleoside triphosphate biosynthetic process													5.695	2.847			3.379	2.225														6.632	2.429			2.702	5.045
P	GO:0009147	pyrimidine nucleoside triphosphate metabolic process																	2.02																			3.629
P	GO:0009150	purine ribonucleotide metabolic process											1.741	2.126	7.537	2.311			3.821	2.102												3.823	3.675	6.462	2.071			2.523	4.214
P	GO:0009152	purine ribonucleotide biosynthetic process													4.783	2.205			2.726	1.801														5.478	2.118			2.356	4.168
P	GO:0009165	nucleotide biosynthetic process													3.026				2.55															3.6				2.037
P	GO:0009199	ribonucleoside triphosphate metabolic process											2.072	2.575	8.678	2.89			4.62	2.487												4.518	4.343	7.636	2.331			2.852	4.98
P	GO:0009201	ribonucleoside triphosphate biosynthetic process													5.695	2.847			3.379	2.225														6.632	2.429			2.702	5.045
P	GO:0009205	purine ribonucleoside triphosphate metabolic process											2.072	2.575	8.678	2.89			4.62	2.487												4.518	4.343	7.636	2.331			2.852	4.98
P	GO:0009206	purine ribonucleoside triphosphate biosynthetic process													5.695	2.847			3.379	2.225														6.632	2.429			2.702	5.045
P	GO:0009259	ribonucleotide metabolic process											1.741	2.126	7.537	2.311			3.821	2.102												3.823	3.675	6.462	2.071			2.523	4.214
P	GO:0009260	ribonucleotide biosynthetic process													4.783	2.205			2.726	1.801														5.478	2.118			2.356	4.168
P	GO:0009309	amine biosynthetic process				2.926										1.563									2.44										1.593
P	GO:0009311	oligosaccharide metabolic process										1.722																			3.374
P	GO:0009312	oligosaccharide biosynthetic process										1.556																			3.976
P	GO:0009607	response to biotic stimulus								4.559	1.358	3.084	2.529	1.881	2.735														5.439	6.751	4.253	5.522	4.128	4.667
P	GO:0009719	response to endogenous stimulus			2.044	1.613	3.233	4.218	2.082												3.863			1.987	1.927	2.432	2.278	2.07												3.753
P	GO:0009725	response to hormone stimulus			2.203	1.445	3.355	4.218	1.957												3.989			2.038	1.891	2.494	2.279	2.047												3.85
P	GO:0009733	response to auxin stimulus			2.531		4.789	4.218	2.475												5.733			2.308		3.103	2.576	2.42												5.118
P	GO:0009765	photosynthesis, light harvesting								1.967		6.868				14.92	17.196	18.737	17.182	6.904	16.342								4.303		6.959				4.944	7.401	8.81	5.5	10.76	17.032
P	GO:0009767	photosynthetic electron transport chain				3.321			2.475																8.618			7.605
P	GO:0009772	photosynthetic electron transport in photosystem II				2.71			2.159																8.379			7.393
P	GO:0009856	pollination																1.483																			3.172
P	GO:0009875	pollen-pistil interaction																1.483																			3.172
P	GO:0009889	regulation of biosynthetic process			3.391		2.206	2.826						1.356										1.394		1.334	1.323						1.375
P	GO:0009987	cellular process														2.767			12.725																1.084			1.19
P	GO:0010033	response to organic substance			1.921	1.544	3.18	3.634	1.729												3.473			1.917	1.871	2.335	2.119	1.926												3.491
P	GO:0010467	gene expression																	7.16																			1.421
P	GO:0010468	regulation of gene expression			3.373		2.083	2.614																1.388		1.321	1.307
P	GO:0010556	regulation of macromolecule biosynthetic process			3.391		2.206	2.826						1.356										1.394		1.334	1.323						1.375
P	GO:0010605	negative regulation of macromolecule metabolic process															1.465																			3.316
P	GO:0015672	monovalent inorganic cation transport								4.539		8.33	8.701	5.548	20.161	7.228			7.893										3.381		4.119	6.086	4.333	7.714	2.407			2.561
P	GO:0015674	di-, tri-valent inorganic cation transport				1.788																			3.656
P	GO:0015698	inorganic anion transport				1.303										1.439	1.446								2.578										1.972	2.551
P	GO:0015893	drug transport		2.657						1.776		2.235				3.396							2.628						2.797		2.784				2.124
P	GO:0015979	photosynthesis				4.461			1.544			2.797				23.715	10.901	22.081	31.408	28.717	31.882				2.71			1.929			2.541				3.389	3.244	4.805	3.967	10.241	10.598
P	GO:0015980	energy derivation by oxidation of organic compounds													3.823	1.454			1.775															6.72	2.256			2.509
P	GO:0015985	energy coupled proton transport, down electrochemical gradient													5.238	1.96			1.822	2.912														7.5	2.381			2.444	6.847
P	GO:0015986	ATP synthesis coupled proton transport													5.238	1.96			1.822	2.912														7.5	2.381			2.444	6.847
P	GO:0015988	energy coupled proton transport, against electrochemical gradient								5.75		10.651	9.261	5.546	17.884	4.57			6.943										5.225		6.533	9.274	6.066	10.714	2.616			3.143
P	GO:0015991	ATP hydrolysis coupled proton transport								5.75		10.651	9.261	5.546	17.884	4.57			6.943										5.225		6.533	9.274	6.066	10.714	2.616			3.143
P	GO:0015992	proton transport								5.11		8.619	9.307	6.188	21.816	7.208			8.93	1.318									3.723		4.379	6.701	4.771	8.494	2.477			2.755	2.77
P	GO:0016051	carbohydrate biosynthetic process										2.771							1.505												2.969							1.749
P	GO:0016052	carbohydrate catabolic process										1.34	4.636	3.687	3.024	2.315			2.382												2.118	4.63	3.692	3.196	1.784			1.86
P	GO:0016053	organic acid biosynthetic process				3.794						1.791		1.428	1.577	4.078									2.268						1.952		2.071	2.049	1.782
P	GO:0016137	glycoside metabolic process										1.847								1.326											3.592								4.418
P	GO:0016138	glycoside biosynthetic process										1.781																			4.395
P	GO:0016226	iron-sulfur cluster assembly						1.781																			3.809
P	GO:0016310	phosphorylation			4.228		2.352										10.411	10.5						1.426		1.33										1.605	1.684
P	GO:0018130	heterocycle biosynthetic process														1.746			1.518																1.857			1.868
P	GO:0018904	organic ether metabolic process												2.143		5.252			3.308	3.308													4.644		3.205			2.852	6.847
P	GO:0019219	regulation of nucleobase, nucleoside, nucleotide and nucleic acid metabolic process			3.256		2.206	2.437						1.323										1.382		1.331	1.297						1.363
P	GO:0019222	regulation of metabolic process			2.992		1.824	2.253																1.354		1.291	1.276
P	GO:0019318	hexose metabolic process										1.405	2.441	3.377	2.188	1.43			2.289												2.189	3.51	3.578	2.831	1.613			1.858
P	GO:0019320	hexose catabolic process										1.931	3.356	3.914	2.604	2.475			2.734												2.661	4.594	4.371	3.397	1.961			2.097
P	GO:0019684	photosynthesis, light reaction				2.926						4.592				9.697	11.823	14.366	11.269	5.048	14.06				3.433						4.752				3.627	5.257	6.498	4.034	7.348	12.278
P	GO:0019725	cellular homeostasis										1.387	4.946	2.853	3.565	4.711			4.355	3.021											1.868	3.812	2.707	2.819	1.893			1.914	3.125
P	GO:0019751	polyol metabolic process			1.721		1.84																	3.533		3.766
P	GO:0019752	carboxylic acid metabolic process				2.926						2.03		1.331	4.692	5.191			2.734						1.704						1.662		1.651	2.275	1.581			1.442
P	GO:0022414	reproductive process																1.335																			2.819
P	GO:0022900	electron transport chain				1.318									3.575				1.49						2.979									6.222				2.324
P	GO:0022904	respiratory electron transport chain													3.426				1.787															8.4				3.042
P	GO:0023046	signaling process			1.479	2.181												1.635						1.54	1.715												1.645
P	GO:0023052	signaling			1.574	2.381																		1.523	1.699
P	GO:0023060	signal transmission			1.479	2.181												1.635						1.54	1.715												1.645
P	GO:0030001	metal ion transport				1.958							2.072								1.517				1.98							2.797								2.609
P	GO:0031047	gene silencing by RNA															1.465																			4.145
P	GO:0031163	metallo-sulfur cluster assembly						1.781																			3.809
P	GO:0031323	regulation of cellular metabolic process			3.083		1.992	2.614																1.365		1.308	1.302
P	GO:0031326	regulation of cellular biosynthetic process			3.391		2.206	2.826						1.356										1.394		1.334	1.323						1.375
P	GO:0031497	chromatin assembly										1.338																			3.479
P	GO:0031570	DNA integrity checkpoint																	2.644																			5.703
P	GO:0032787	monocarboxylic acid metabolic process				3.243			2.159			1.546			2.296	3.765									2.371			2.092			2.037			2.561	1.876
P	GO:0033013	tetrapyrrole metabolic process																	1.822																			2.444
P	GO:0033014	tetrapyrrole biosynthetic process															1.643		1.546																	3.244		2.48
P	GO:0034220	ion transmembrane transport								3.359		7.979	10.501	7.3	23.777	6.652			8.218	1.934									3.266		4.36	7.528	5.372	9.361	2.471			2.749	3.3
P	GO:0034404	nucleobase, nucleoside and nucleotide biosynthetic process													2.69				2.287															3.273				1.926
P	GO:0034637	cellular carbohydrate biosynthetic process			1.585							3.14							1.635					2.176							3.227							1.818
P	GO:0034641	cellular nitrogen compound metabolic process																	1.963																			1.202
P	GO:0034645	cellular macromolecule biosynthetic process																	17.79																			1.691
P	GO:0034654	nucleobase, nucleoside, nucleotide and nucleic acid biosynthetic process													2.69				2.287															3.273				1.926
P	GO:0042180	cellular ketone metabolic process				2.926						2.016		1.326	4.674	5.155			2.726						1.699						1.658		1.647	2.269	1.577			1.438
P	GO:0042221	response to chemical stimulus				1.427	1.762	1.801																	1.497	1.545	1.479
P	GO:0042398	cellular amino acid derivative biosynthetic process			1.574	1.445	1.686																	2.849	2.919	3.037
P	GO:0042401	cellular biogenic amine biosynthetic process			2	1.701	2.103	2.312																3.925	3.91	4.184	3.704
P	GO:0042440	pigment metabolic process																	1.805																			2.852
P	GO:0042493	response to drug		2.657						1.776		2.235				3.396							2.628						2.797		2.784				2.124
P	GO:0042592	homeostatic process											4.598	2.575	3.205	3.864			3.566	2.801												3.572	2.537	2.642	1.774			1.793	2.928
P	GO:0042773	ATP synthesis coupled electron transport													4.876				2.726															14				4.436
P	GO:0042775	mitochondrial ATP synthesis coupled electron transport													5.808	1.484			3.918															18	3.663			5.703
P	GO:0043412	macromolecule modification			3.616		1.856										10.49	9.627						1.326		1.242										1.509	1.542
P	GO:0043436	oxoacid metabolic process				2.926						2.03		1.331	4.692	5.191			2.734						1.704						1.662		1.651	2.275	1.581			1.442
P	GO:0043648	dicarboxylic acid metabolic process										1.791																			3.479
P	GO:0043687	post-translational protein modification			4.702		2.594										10.062	11.448						1.395		1.313										1.525	1.632
P	GO:0044042	glucan metabolic process		2.547					1.764														2.767					2.49
P	GO:0044106	cellular amine metabolic process				1.485										1.324									1.644										1.366
P	GO:0044237	cellular metabolic process														1.549	1.471		17.561																1.077	1.114		1.282
P	GO:0044238	primary metabolic process																	5.029																			1.138
P	GO:0044249	cellular biosynthetic process														4.388			25.611																1.256			1.659
P	GO:0044255	cellular lipid metabolic process				3.596			1.51							5.937									1.986			1.606							1.772
P	GO:0044262	cellular carbohydrate metabolic process			1.579							2.493	1.532	1.873										1.541							1.873	1.962	1.93
P	GO:0044264	cellular polysaccharide metabolic process		2.547					1.766														2.685					2.433
P	GO:0044271	cellular nitrogen compound biosynthetic process													2.474	3.623			2.995	1.737														2.147	1.618			1.597	2.191
P	GO:0044275	cellular carbohydrate catabolic process										1.671	3.04	3.585	2.311	1.952			2.2												2.445	4.222	4.017	3.122	1.802			1.927
P	GO:0044281	small molecule metabolic process				3.794						3.206	2.955	6.636	10.808	8.451			8.183	3.42					1.55						1.585	1.814	2.123	2.363	1.51			1.529	1.902
P	GO:0044282	small molecule catabolic process										1.38	2.375	4.254	3.582	1.563			2.152												2.141	3.433	3.966	3.462	1.634			1.818
P	GO:0044283	small molecule biosynthetic process				3.794		1.837				2.235		2.679	3.573	5.07			2.656	2.225					1.906		1.503				1.774		2.082	2.196	1.625			1.472	2.148
P	GO:0045333	cellular respiration													3.823	1.454			1.775															6.72	2.256			2.509
P	GO:0045449	regulation of transcription			3.613		2.352	2.729						1.331										1.412		1.35	1.318						1.37
P	GO:0045454	cell redox homeostasis										1.781	4.798	2.795	3.542	5.62			5.062	3.308											2.099	4.057	2.865	3	2.075			2.082	3.478
P	GO:0046034	ATP metabolic process											2.581	2.575	8.18	2.336			3.334	3.032												5.68	4.853	8.4	2.344			2.77	6.26
P	GO:0046148	pigment biosynthetic process																	1.557																			3.071
P	GO:0046164	alcohol catabolic process										1.722	3.088	3.641	2.353	2.037			2.287												2.478	4.28	4.072	3.164	1.826			1.953
P	GO:0046165	alcohol biosynthetic process			2.715		2.103	1.662	2.232															4.416		4.184	3.333	4.436
P	GO:0046173	polyol biosynthetic process		2.179	2.494	2.71	2.439	2.826	2.159							1.898							7.301	7.359	8.379	7.846	6.667	7.393							4.273
P	GO:0046351	disaccharide biosynthetic process										1.781																			4.395
P	GO:0046365	monosaccharide catabolic process										1.931	3.356	3.914	2.604	2.475			2.734												2.661	4.594	4.371	3.397	1.961			2.097
P	GO:0046394	carboxylic acid biosynthetic process				3.794						1.791		1.428	1.577	4.078									2.268						1.952		2.071	2.049	1.782
P	GO:0046483	heterocycle metabolic process												1.41	4.338	3.429			7.126	2.225													2.059	2.927	1.709			2.108	2.656
P	GO:0048523	negative regulation of cellular process											1.663		1.963																	5.071		4.5
P	GO:0048544	recognition of pollen																1.483																			3.172
P	GO:0048610	reproductive cellular process																1.483																			3.172
P	GO:0050789	regulation of biological process			3.755		2.599	3.817					2.556	1.703										1.339		1.303	1.303					1.501	1.344
P	GO:0050794	regulation of cellular process			4.027		2.937	4.218					2.642	1.99										1.356		1.332	1.329					1.521	1.38
P	GO:0051171	regulation of nitrogen compound metabolic process			3.256		2.206	2.437						1.323										1.382		1.331	1.297						1.363
P	GO:0051179	localization											2.414		1.775																	1.496		1.333
P	GO:0051186	cofactor metabolic process																	1.783																			1.623
P	GO:0051234	establishment of localization				1.307							2.572		1.922										1.215							1.519		1.354
P	GO:0051252	regulation of RNA metabolic process			3.613		2.352	2.826						1.331										1.412		1.35	1.325						1.37
P	GO:0055085	transmembrane transport				1.788						2.482	3.822	2.213	5.238	4.31									1.386						1.535	2.001	1.626	1.962	1.382
P	GO:0055086	nucleobase, nucleoside and nucleotide metabolic process											1.306	1.428	4.669	1.385			3.497													2.314	2.202	3.267	1.481			1.859
P	GO:0055114	oxidation reduction		1.355		6.025			2.159	7.052	1.358	7.253	5.773	5.548	10.268	9.433			5.693	2.692			1.236		1.534			1.303	1.705	1.662	1.656	1.864	1.742	1.964	1.401			1.329	1.573
P	GO:0060255	regulation of macromolecule metabolic process			3.082		1.986	2.312																1.365		1.308	1.285
P	GO:0065007	biological regulation			4.139		2.925	4.218					2.383	1.729										1.346		1.31	1.308					1.468	1.337
P	GO:0065008	regulation of biological quality											3.033	1.983	1.857	1.862			1.787	2.005												2.705	2.123	2	1.441			1.467	2.348
P	GO:0071103	DNA conformation change										3.106																			3.976
P	GO:0080090	regulation of primary metabolic process			3.02		2.008	2.517						1.331										1.364		1.314	1.3						1.366
F	GO:0000166	nucleotide binding			1.348												12.693	3.509						1.169												1.481	1.286
F	GO:0000287	magnesium ion binding							1.759																			1.963
F	GO:0001882	nucleoside binding		1.566	1.597												18.256	6.327					1.223	1.21												1.663	1.429
F	GO:0001883	purine nucleoside binding		1.646	1.707												18.256	6.327					1.23	1.217												1.668	1.431
F	GO:0003674	molecular_function															2.582																			1.034
F	GO:0003700	transcription factor activity			3.148		3.18	1.662					2.627	4.916										1.543		1.609	1.359					1.93	2.144
F	GO:0003735	structural constituent of ribosome														3.319			35.279																1.427			2.571
F	GO:0003774	motor activity		2.547												3.678	4.362						2.389												2.039	2.637
F	GO:0003777	microtubule motor activity		1.313												3.788	3.697						2.128												2.198	2.724
F	GO:0003824	catalytic activity		3.475	2.13	5.005	1.392			3.908		4.948	2.091	4.06	4.103	9.846	8.277	3.041	4.073				1.123	1.089	1.15	1.076			1.16		1.169	1.155	1.193	1.18	1.131	1.158	1.112	1.089
F	GO:0003854	3-beta-hydroxy-delta5-steroid dehydrogenase activity										1.39				2.128															3.247				2.393
F	GO:0003887	DNA-directed DNA polymerase activity																	1.379																			2.852
F	GO:0003916	DNA topoisomerase activity															1.465																			4.145
F	GO:0004014	adenosylmethionine decarboxylase activity			1.807	2.016																		5.52	6.284
F	GO:0004089	carbonate dehydratase activity			1.574		1.632																	4.906		5.23
F	GO:0004129	cytochrome-c oxidase activity													3.58																			9
F	GO:0004144	diacylglycerol O-acyltransferase activity														1.379																			2.122
F	GO:0004180	carboxypeptidase activity								1.745																			3.567
F	GO:0004185	serine-type carboxypeptidase activity								1.776																			3.664
F	GO:0004332	fructose-bisphosphate aldolase activity														2.475																			3.988
F	GO:0004356	glutamate-ammonia ligase activity				2.398								3.02		2.125									6.033								10.616		3.589
F	GO:0004470	malic enzyme activity										2.714				2.254															6.959				3.418
F	GO:0004471	malate dehydrogenase (decarboxylating) activity										2.714				2.254															6.959				3.418
F	GO:0004497	monooxygenase activity				1.375															1.653				3.351															6.308
F	GO:0004512	inositol-3-phosphate synthase activity		2.657	3.104	3.175	2.925	2.312	2.475							2.461							8.761	8.831	10.054	9.415	6.667	8.872							5.128
F	GO:0004553	hydrolase activity, hydrolyzing O-glycosyl compounds		1.798																	2.13		1.568																	2.126
F	GO:0004576	oligosaccharyl transferase activity															1.327																			4.605
F	GO:0004611	phosphoenolpyruvate carboxykinase activity			2.416		1.632																	5.888		5.23
F	GO:0004672	protein kinase activity			4.979		3.056										11.823	12.78						1.495		1.402										1.667	1.785
F	GO:0005102	receptor binding												2.511	2.746																		8.166	8.077
F	GO:0005198	structural molecule activity														2.573			31.408																1.359			2.418
F	GO:0005215	transporter activity		3.089	2.044	3.794	2.083	1.641	1.957	3.308		3.552	5.436	1.99	6.393	6.734				2.052			1.462	1.343	1.516	1.362	1.277	1.36	1.601		1.583	2.071	1.522	1.947	1.426				1.625
F	GO:0005488	binding															1.764																			1.071
F	GO:0005506	iron ion binding				1.754				4.634		2.744	4.596	3.58	5.191					3.032					1.445				1.951		1.662	2.3	1.977	2.126					2.051
F	GO:0005509	calcium ion binding														2.622			4.189	5.731	3.473														1.839			2.17	5.061	4.032
F	GO:0005516	calmodulin binding			4.228		2.439																	4.416		3.699
F	GO:0005524	ATP binding															12.442	2.42																		1.592	1.303
F	GO:0005544	calcium-dependent phospholipid binding							1.957																			4.777
F	GO:0008017	microtubule binding														3.222	2.874																		1.959	2.328
F	GO:0008083	growth factor activity												2.511	2.746																		8.166	8.077
F	GO:0008092	cytoskeletal protein binding														1.71	2.03																		1.588	1.981
F	GO:0008121	ubiquinol-cytochrome-c reductase activity													4.693	1.898			3.282															17.5	4.273			5.703
F	GO:0008324	cation transmembrane transporter activity										3.469	6.577	3.02	14.952	2.493			2.092												2.204	3.598	2.402	4.371	1.508			1.497
F	GO:0008509	anion transmembrane transporter activity				1.91																			2.723
F	GO:0009055	electron carrier activity				1.421							1.919	1.331	4.425	1.8					2.128				1.795							2.637	2.123	3.15	1.538					2.839
F	GO:0010277	chlorophyllide a oxygenase activity							2.475																			8.872
F	GO:0010333	terpene synthase activity							1.502																			2.563
F	GO:0015002	heme-copper terminal oxidase activity													3.426																			8.4
F	GO:0015035	protein disulfide oxidoreductase activity										1.965	4.461	2.63	3.426	5.434			3.847	4.82	1.561										2.485	4.733	3.286	3.5	2.32			2.173	4.891	3.154
F	GO:0015036	disulfide oxidoreductase activity										1.965	4.461	2.63	3.426	5.434			3.847	4.82	1.561										2.485	4.733	3.286	3.5	2.32			2.173	4.891	3.154
F	GO:0015075	ion transmembrane transporter activity										3.439	4.598	2.248	11.228	2.593															2.002	2.755	1.988	3.371	1.441
F	GO:0015077	monovalent inorganic cation transmembrane transporter activity								1.972		6.66	8.597	4.916	23.177	6.888			7.623										2.465		3.543	5.68	3.86	7.827	2.284			2.437
F	GO:0015078	hydrogen ion transmembrane transporter activity								2.407		7.844	9.261	5.546	26.523	8.513			9.15										2.814		4.129	6.554	4.433	9.462	2.592			2.758
F	GO:0015082	di-, tri-valent inorganic cation transmembrane transporter activity											2.106																			6.762
F	GO:0015103	inorganic anion transmembrane transporter activity														2.461																			2.666
F	GO:0015238	drug transmembrane transporter activity		2.657						1.776		2.235				3.396							2.628						2.797		2.784				2.124
F	GO:0015291	secondary active transmembrane transporter activity		2.48						1.603		2.761				2.125							2.036						2.121		2.352				1.589
F	GO:0015297	antiporter activity		1.566						1.709		2.698				1.402							1.93						2.298		2.477				1.521
F	GO:0015399	primary active transmembrane transporter activity								1.662		2.893			4.057	3.043	1.327		1.963										2.682		3.05			4.027	2.037	2.044		1.875
F	GO:0015405	P-P-bond-hydrolysis-driven transmembrane transporter activity								1.662		2.893			4.057	3.043	1.327		1.963										2.682		3.05			4.027	2.037	2.044		1.875
F	GO:0015631	tubulin binding														2.782	2.489																		1.855	2.205
F	GO:0016157	sucrose synthase activity		1.806																			5.257
F	GO:0016160	amylase activity						1.641	1.596						2.463						2.227						3.555	4.14						7						8.831
F	GO:0016211	ammonia ligase activity				2.398								3.02		2.125									6.033								10.616		3.589
F	GO:0016229	steroid dehydrogenase activity										1.39				2.128															3.247				2.393
F	GO:0016301	kinase activity			4.888		2.313										9.889	10.605						1.437		1.31										1.559	1.656
F	GO:0016411	acylglycerol O-acyltransferase activity														1.379																			2.122
F	GO:0016413	O-acetyltransferase activity						1.401																			4.762
F	GO:0016462	pyrophosphatase activity														3.396	3.054																		1.411	1.558
F	GO:0016491	oxidoreductase activity		1.413		5.005		2.19	2.13	9.514	1.574	7.844	7.534	8.737	14.577	13.792			8.442	7.258	2.476		1.221		1.436		1.231	1.274	1.747	1.662	1.624	1.908	1.877	2.064	1.447			1.367	1.879	1.518
F	GO:0016597	amino acid binding														1.941			1.775																2.461			2.509
F	GO:0016614	oxidoreductase activity, acting on CH-OH group of donors				2.398						2.453				3.429			2.726						2.053						2.254				1.769			1.727
F	GO:0016615	malate dehydrogenase activity										4.682				2.573															7.829				3.205
F	GO:0016616	oxidoreductase activity, acting on the CH-OH group of donors, NAD or NADP as acceptor				2.059						2.872				3.53			3.253						2.06						2.51				1.849			1.87
F	GO:0016620	oxidoreductase activity, acting on the aldehyde or oxo group of donors, NAD or NADP as acceptor												3.149	2.809																		4.825	4.295
F	GO:0016651	oxidoreductase activity, acting on NADH or NADPH													1.9																			3.769
F	GO:0016667	oxidoreductase activity, acting on sulfur group of donors										2.219	5.979	2.73	5.187	4.581			4.153	4.973											2.409	4.915	3.062	3.837	2.071			2.084	4.477
F	GO:0016675	oxidoreductase activity, acting on heme group of donors													3.58																			9
F	GO:0016676	oxidoreductase activity, acting on heme group of donors, oxygen as acceptor													3.58																			9
F	GO:0016679	oxidoreductase activity, acting on diphenols and related substances as donors												2.227	3.426	2.857			2.438														7.077	8.4	3.418			3.422
F	GO:0016681	oxidoreductase activity, acting on diphenols and related substances as donors, cytochrome as acceptor													4.693	1.898			3.282															17.5	4.273			5.703
F	GO:0016702	oxidoreductase activity, acting on single donors with incorporation of molecular oxygen, incorporation of two atoms of oxygen																	1.54																			2.181
F	GO:0016703	oxidoreductase activity, acting on single donors with incorporation of molecular oxygen, incorporation of one atom of oxygen (internal monooxygenases or internal mixed function oxidases)							2.475																			8.872
F	GO:0016705	oxidoreductase activity, acting on paired donors, with incorporation or reduction of molecular oxygen								5.199	1.678	2.698	3.61	1.546	2.453					3.449									2.224	2.595	1.783	2.373	1.715	1.872					2.365
F	GO:0016717	oxidoreductase activity, acting on paired donors, with oxidation of a pair of donors resulting in the reduction of molecular oxygen to two molecules of water														2.125																			3.589
F	GO:0016740	transferase activity		1.777	3.391	2.529	2.624										6.443	4.472					1.179	1.231	1.214	1.221										1.294	1.276
F	GO:0016746	transferase activity, transferring acyl groups								1.629		2.093		2.722	2.639	2.934			1.824										1.734		1.74		2.095	2.003	1.467			1.388
F	GO:0016747	transferase activity, transferring acyl groups other than amino-acyl groups				1.701		1.627	1.454	2.112		2.761	1.39	3.405	3.012	2.774			1.379						1.642		1.524	1.593	1.967		1.988	1.971	2.426	2.229	1.507			1.373
F	GO:0016757	transferase activity, transferring glycosyl groups		5.103		3.349	2.547		1.871							1.481							1.854		1.722	1.613		1.52							1.279
F	GO:0016758	transferase activity, transferring hexosyl groups		6.646	2	4.568	3.233		2.475							2.433							2.077	1.557	1.956	1.803		1.699							1.403
F	GO:0016762	xyloglucan:xyloglucosyl transferase activity		3.089	1.827		1.992	1.756	2.475												1.876		4.068	3.154		3.362	2.857	3.802												5.677
F	GO:0016772	transferase activity, transferring phosphorus-containing groups			3.822		1.693										9.801	10.304						1.352		1.242										1.51	1.589
F	GO:0016773	phosphotransferase activity, alcohol group as acceptor			4.979		2.272										9.898	10.384						1.464		1.31										1.567	1.653
F	GO:0016776	phosphotransferase activity, phosphate group as acceptor													2.746	1.348			3.026															8.077	2.761			3.948
F	GO:0016787	hydrolase activity															2.392																			1.209
F	GO:0016798	hydrolase activity, acting on glycosyl bonds		1.598																	2.177		1.525																	2.11
F	GO:0016817	hydrolase activity, acting on acid anhydrides														3.021	3.501																		1.374	1.574
F	GO:0016818	hydrolase activity, acting on acid anhydrides, in phosphorus-containing anhydrides														3.004	3.636																		1.38	1.596
F	GO:0016820	hydrolase activity, acting on acid anhydrides, catalyzing transmembrane movement of substances										2.986	2.817	2.376	7.89	2.819			2.786												2.995	3.954	3.225	5.316	1.947			2.021
F	GO:0016829	lyase activity							1.764			1.978	1.695	1.575														1.765			1.945	2.29	2.055
F	GO:0016830	carbon-carbon lyase activity		1.959	2.715	1.687	1.731									2.168							2.464	2.622	2.356	2.354									1.923
F	GO:0016831	carboxy-lyase activity			1.827																			2.67
F	GO:0016832	aldehyde-lyase activity														1.835																			3.263
F	GO:0016835	carbon-oxygen lyase activity							1.316			1.869																1.961			2.344
F	GO:0016836	hydro-lyase activity										1.989	1.307	2.511	2.735	1.379			1.753	2.295											3.479	3.944	4.718	4.667	1.994			2.218	5.326
F	GO:0016838	carbon-oxygen lyase activity, acting on phosphates							1.576																			2.535
F	GO:0016853	isomerase activity														2.038			2.709																1.532			1.669
F	GO:0016860	intramolecular oxidoreductase activity																	2.438																			2.852
F	GO:0016861	intramolecular oxidoreductase activity, interconverting aldoses and ketoses														1.549			3.111																2.564			3.485
F	GO:0016866	intramolecular transferase activity																	1.508																			2.037
F	GO:0016868	intramolecular transferase activity, phosphotransferases																	2.238																			3.51
F	GO:0016872	intramolecular lyase activity		1.336	1.574	2.682	2.369		1.362			2.46				3.476							4.867	4.906	6.703	6.276		4.929			7.732				4.558
F	GO:0016880	acid-ammonia (or amide) ligase activity				2.398								3.02		2.125									6.033								10.616		3.589
F	GO:0016887	ATPase activity										2.137			1.359	2.782															1.898			1.814	1.538
F	GO:0016903	oxidoreductase activity, acting on the aldehyde or oxo group of donors												3.004	3.291																		4.171	4.125
F	GO:0017076	purine nucleotide binding															13.668	3.792																		1.524	1.311
F	GO:0017111	nucleoside-triphosphatase activity														2.89	3.054																		1.382	1.566
F	GO:0019200	carbohydrate kinase activity											2.067	1.575	1.756																	6.455	4.825	4.773
F	GO:0019205	nucleobase, nucleoside, nucleotide kinase activity													1.963	2.461			4.153															4.5	2.564			3.259
F	GO:0019829	cation-transporting ATPase activity										3.271		1.501	7.322	4.166			4.806												5.446		4.616	10.043	3.344			3.719
F	GO:0019843	rRNA binding																	2.092																			2.42
F	GO:0020037	heme binding								4.539		2.58	4.708	3.043	4.236					2.912									1.979		1.674	2.404	1.939	2.058					2.074
F	GO:0022804	active transmembrane transporter activity		2.156	1.619		1.622			3.026		4.679			1.336	4.063	1.695	2.356					1.73	1.596		1.622			2.152		2.339			1.765	1.637	1.602	1.783
F	GO:0022857	transmembrane transporter activity		1.548		1.926				3.308		4.711	4.922	2.642	7.984	5.165							1.375		1.424				1.722		1.805	2.229	1.739	2.294	1.444
F	GO:0022890	inorganic cation transmembrane transporter activity								1.359		4.96	10.009	5.546	22.721	6.593			6.648										2.059		2.904	5.517	3.666	6.799	2.103			2.175
F	GO:0022891	substrate-specific transmembrane transporter activity										2.47	4.058	1.853	9.474	1.8															1.771	2.521	1.822	2.982	1.335
F	GO:0022892	substrate-specific transporter activity										1.487	3.356		7.89																1.531	2.252		2.632
F	GO:0030246	carbohydrate binding					1.34																			2.079
F	GO:0030528	transcription regulator activity			2.946		3.18	1.592					2.357	4.373										1.51		1.592	1.338					1.848	2.052
F	GO:0030554	adenyl nucleotide binding		1.646	1.707												18.256	6.327					1.23	1.217												1.668	1.431
F	GO:0031406	carboxylic acid binding																	1.432																			2.118
F	GO:0032553	ribonucleotide binding															13.668	4.114																		1.537	1.332
F	GO:0032555	purine ribonucleotide binding															13.668	4.114																		1.537	1.332
F	GO:0032559	adenyl ribonucleotide binding		1.566	1.644												18.256	6.687					1.228	1.219												1.688	1.457
F	GO:0033764	steroid dehydrogenase activity, acting on the CH-OH group of donors, NAD or NADP as acceptor										1.39				2.128															3.247				2.393
F	GO:0035251	UDP-glucosyltransferase activity		1.566																			2.92
F	GO:0042623	ATPase activity, coupled										2.173			2.493	2.205															2.386			2.8	1.709
F	GO:0042625	ATPase activity, coupled to transmembrane movement of ions										3.131		1.428	7.093	3.894			4.486												5.219		4.423	9.625	3.205			3.565
F	GO:0042626	ATPase activity, coupled to transmembrane movement of substances										2.916	1.321		4.634	2.802			1.955												3.212	3.059		4.523	2.051			1.93
F	GO:0043022	ribosome binding						1.401																			4.762
F	GO:0043167	ion binding							1.544	2.107			1.49	3.794	2.865					2.225	2.177							1.198	1.304			1.315	1.469	1.373					1.402	1.414
F	GO:0043169	cation binding							1.544	2.107			1.49	3.794	2.865					2.225	2.177							1.198	1.304			1.315	1.469	1.373					1.402	1.414
F	GO:0043176	amine binding														1.941			1.775																2.461			2.509
F	GO:0043492	ATPase activity, coupled to movement of substances										2.142			3.61	1.8															2.61			3.675	1.731
F	GO:0043531	ADP binding		2.657													7.273	8.272					2.157													2.678	3.036
F	GO:0043565	sequence-specific DNA binding			1.807		1.306	1.734																1.562		1.505	1.497
F	GO:0045156	electron transporter, transferring electrons within the cyclic electron transport pathway of photosynthesis activity				2.71			2.159																8.379			7.393
F	GO:0046527	glucosyltransferase activity		1.51																			2.834
F	GO:0046872	metal ion binding							1.576	2.055			1.385	3.687	2.619					2.225	2.177							1.202	1.3			1.304	1.462	1.354					1.407	1.419
F	GO:0046873	metal ion transmembrane transporter activity											1.351																			3.106
F	GO:0046906	tetrapyrrole binding								4.539		2.563	4.702	3.042	4.216					2.912									1.975		1.67	2.398	1.934	2.053					2.069
F	GO:0046914	transition metal ion binding								2.048			1.461	3.395	3.426														1.355			1.371	1.522	1.49
F	GO:0046933	hydrogen ion transporting ATP synthase activity, rotational mechanism													2.604	1.773			2.003	2.692														7.5	2.93			3.259	9.782
F	GO:0046961	proton-transporting ATPase activity, rotational mechanism										3.271		1.501	7.322	4.166			4.806												5.446		4.616	10.043	3.344			3.719
F	GO:0048037	cofactor binding														3.058			1.737																1.465			1.364
F	GO:0050662	coenzyme binding				1.613				1.696						4.949			1.801						1.64				1.875						1.717			1.444
F	GO:0051082	unfolded protein binding								1.689		1.781																	3.012		2.784
F	GO:0051213	dioxygenase activity																	1.432																			2.118
F	GO:0051287	NAD or NADH binding														1.919			2.104																1.837			1.958
F	GO:0051536	iron-sulfur cluster binding						1.396					1.597	1.763	5.528	4.078			3.237								1.972					3.2	2.99	4.732	2.239			2.169
F	GO:0051537	2 iron, 2 sulfur cluster binding				1.607		1.381								2.97									5.027		4								4.102
F	GO:0051540	metal cluster binding						1.396					1.597	1.763	5.528	4.078			3.237								1.972					3.2	2.99	4.732	2.239			2.169
F	GO:0070008	serine-type exopeptidase activity								1.97																			3.586
C	GO:0000793	condensed chromosome														1.941																			2.884
C	GO:0000808	origin recognition complex																	2.644																			5.703
C	GO:0005575	cellular_component																	2.826																			1.11
C	GO:0005576	extracellular region		2.547			2.58	1.641	2.475														2.555			2.615	2.037	2.588
C	GO:0005622	intracellular																	7.082																			1.256
C	GO:0005623	cell																	3.029																			1.115
C	GO:0005737	cytoplasm																	15.279																			1.594
C	GO:0005739	mitochondrion											5.292		14.637				5.783													4.407		5.974				2.212
C	GO:0005740	mitochondrial envelope											3.356		12.719	3.032			2.801													5.071		8.25	2.198			2.241
C	GO:0005741	mitochondrial outer membrane													2.823																			6.632
C	GO:0005743	mitochondrial inner membrane										2.375	3.687		10.126	3.534			3.483												4.041	7.329		10.161	2.812			2.944
C	GO:0005746	mitochondrial respiratory chain										3.439			8.223	2.475			3.821												9.278			18.667	3.988			5.07
C	GO:0005753	mitochondrial proton-transporting ATP synthase complex													3.572	1.661																		11.667	3.418
C	GO:0005840	ribosome														3.309			35.279																1.429			2.582
C	GO:0005856	cytoskeleton														2.223	2.563																		1.524	1.837
C	GO:0005871	kinesin complex		1.313												3.788	3.697						2.128												2.198	2.724
C	GO:0005874	microtubule																	1.753																			2.218
C	GO:0005875	microtubule associated complex		1.548												3.574	3.298						2.067												2.016	2.422
C	GO:0009507	chloroplast										1.858				2.125															4.639				2.849
C	GO:0009521	photosystem				1.742			1.395							11.848		7.818	17.679	23.237	16.457				2.331			2.186							3.195		3.861	3.885	12.306	9.983
C	GO:0009522	photosystem I				1.701										3.574		3.509	4.153	9.352	7.94				3.232										2.93		4.229	3.259	12.717	11.355
C	GO:0009523	photosystem II														8.316		3.756	13.93	13.096	8.024														3.461		3.7	4.42	12.325	9.273
C	GO:0009536	plastid										1.858				2.125															4.639				2.849
C	GO:0009538	photosystem I reaction center														5.18		2.687	5.777	6.98	5.366														4.7		5.756	5.228	18.26	15.455
C	GO:0009579	thylakoid				2.727			2.475							11.848		6.672	17.561	23.039	15.538				2.611			2.535							3.063		3.46	3.703	11.383	8.946
C	GO:0009654	oxygen evolving complex														7.527		2.737	13.83	9.352	5.595														3.846		3.876	5.092	12.717	9.462
C	GO:0015630	microtubule cytoskeleton														3.934	2.919																		1.865	2.072
C	GO:0015934	large ribosomal subunit																	1.707																			2.592
C	GO:0016020	membrane				1.701							1.525		1.763	3.047				4.46	3.473				1.193							1.296		1.261	1.165				1.539	1.476
C	GO:0016272	prefoldin complex						1.641																			4.444
C	GO:0016459	myosin complex			2																			3.925
C	GO:0016469	proton-transporting two-sector ATPase complex								4.54		9.612	10.501	7.3	23.398	6.991			9.218										3.816		5.01	7.952	5.662	9.8	2.598			2.966
C	GO:0019866	organelle inner membrane										2.267	3.61		9.903	3.351			3.308												3.914	7.1		9.844	2.724			2.852
C	GO:0019867	outer membrane													2.224																			5.04
C	GO:0019898	extrinsic to membrane														4.645		1.919	9.268	7.843	3.473														3.183		3.403	4.327	11.334	7.309
C	GO:0030529	ribonucleoprotein complex														1.835			29.536																1.287			2.329
C	GO:0031090	organelle membrane													4.748																			2.874
C	GO:0031966	mitochondrial membrane											2.974		12.606	2.845			2.984													5.012		8.647	2.212			2.348
C	GO:0031967	organelle envelope											2.529		10.197	1.752			2.287													3.89		6.329	1.756			1.953
C	GO:0031968	organelle outer membrane													2.823																			6.632
C	GO:0031975	envelope											2.529		10.197	1.752			2.287													3.89		6.329	1.756			1.953
C	GO:0032991	macromolecular complex														2.025			23.354																1.174			1.653
C	GO:0033176	proton-transporting V-type ATPase complex										4.302	3.77	2.254	8.776	3.75			3.506												6.326	9.036	5.79	11.455	3.263			3.37
C	GO:0033177	proton-transporting two-sector ATPase complex, proton-transporting domain								1.434		4.651	6.015	3.864	10.313	1.915			2.288										3.443		5.169	8.926	6.066	9.6	2.198			2.444
C	GO:0033178	proton-transporting two-sector ATPase complex, catalytic domain								3.281		5.38	4.188	3.198	12.719	5.875			7.809										4.734		5.567	7.303	5.46	10.8	3.223			3.748
C	GO:0033179	proton-transporting V-type ATPase, V0 domain													3.861				1.36															13.125				3.565
C	GO:0033180	proton-transporting V-type ATPase, V1 domain										3.439			4.876	3.476			2.726												9.278			14	4.558			4.436
C	GO:0033279	ribosomal subunit																	1.453																			2.208
C	GO:0034357	photosynthetic membrane				2.309			1.544							12.449		7.352	18.348	22.932	16.21				2.514			2.218							3.205		3.7	3.881	11.793	9.567
C	GO:0042651	thylakoid membrane				1.781		1.641	1.362							2.475			2.726		3.473				5.586		4.444	4.929							3.988			4.436		14.719
C	GO:0043226	organelle																	5.428																			1.263
C	GO:0043228	non-membrane-bounded organelle														4.302			23.158																1.363			1.906
C	GO:0043229	intracellular organelle																	5.428																			1.263
C	GO:0043232	intracellular non-membrane-bounded organelle														4.302			23.158																1.363			1.906
C	GO:0043234	protein complex													3.405				2.544	1.552														1.678				1.279	1.553
C	GO:0044424	intracellular part																	7.421																			1.269
C	GO:0044425	membrane part											2.325		2.237					3.308												1.514		1.403					1.634
C	GO:0044429	mitochondrial part											2.767		10.935	1.919			3.683													4.239		6.896	1.837			2.298
C	GO:0044430	cytoskeletal part		1.313												2.743	2.93						1.681												1.61	1.928
C	GO:0044436	thylakoid part				2.727			2.475							11.848		6.672	17.561	23.039	15.538				2.611			2.535							3.063		3.46	3.703	11.383	8.946
C	GO:0044444	cytoplasmic part																	18.217																			1.713
C	GO:0044455	mitochondrial membrane part										2.093	3.127		10.859	1.96			3.476												3.976	7.1		11.25	2.381			3.055
C	GO:0044464	cell part																	3.029																			1.115
C	GO:0045259	proton-transporting ATP synthase complex												1.575	5.238	2.47			2.237														4.825	8.591	2.797			2.852
C	GO:0045261	proton-transporting ATP synthase complex, catalytic core F(1)														1.565			1.787																2.991			3.327
C	GO:0045263	proton-transporting ATP synthase complex, coupling factor F(o)													3.333																			10.5
C	GO:0048046	apoplast		3.089	1.827		1.992	1.756	2.475												1.876		4.068	3.154		3.362	2.857	3.802												5.677
C	GO:0070469	respiratory chain										3.439			8.223	2.475			3.821												9.278			18.667	3.988			5.07
