# Supplementary material for: Light-responsive expression atlas reveals the effects of light quality and intensity in Kalanchoë fedtschenkoi, a plant with crassulacean acid metabolism
Source: Gigascience. 2020 Mar 5;9(3):giaa018. doi: 10.1093/gigascience/giaa018 (PMC7058158; doi:10.1093/gigascience/giaa018)
Supplement: giaa018_Supplemental_Files [file giaa018_supplemental_files.zip › Table S5 _ WGCNA GO.xlsx]

## Sheet: WGCNA_out11.2_merged.GO.MEs_wid
				-log10(FDR)													Enrichment Factor
GO_type	GO_term	GO_term_description		black	blue	brown	cyan	green	greenyellow	magenta	purple	red	tan	turquoise	yellow		black	blue	brown	cyan	green	greenyellow	magenta	purple	red	tan	turquoise	yellow
P	GO:0000070	mitotic sister chromatid segregation										3.522													12.318
P	GO:0000075	cell cycle checkpoint										5.585													11.262
P	GO:0000087	M phase of mitotic cell cycle										2.547													8.212
P	GO:0000226	microtubule cytoskeleton organization					2.022					3.092								7.454					5.068
P	GO:0000278	mitotic cell cycle										2.248													7.039
P	GO:0000279	M phase										2.561													5.519
P	GO:0000280	nuclear division										2.547													8.212
P	GO:0000819	sister chromatid segregation										3.522													12.318
P	GO:0000910	cytokinesis										4.896													11.497
P	GO:0005996	monosaccharide metabolic process				1.607													2.231
P	GO:0006006	glucose metabolic process				1.994													2.617
P	GO:0006007	glucose catabolic process				1.941													2.7
P	GO:0006082	organic acid metabolic process											2.605													2.257
P	GO:0006091	generation of precursor metabolites and energy				6.939			6.055			1.984	4.317						3.139			4.494			2.274	3.676
P	GO:0006096	glycolysis				2.059													2.953
P	GO:0006119	oxidative phosphorylation				7.099			1.583										6.203			5.168
P	GO:0006122	mitochondrial electron transport, ubiquinol to cytochrome c				6.979													15.301
P	GO:0006139	nucleobase, nucleoside, nucleotide and nucleic acid metabolic process					1.478													1.72
P	GO:0006163	purine nucleotide metabolic process				4.652													4.173
P	GO:0006164	purine nucleotide biosynthetic process				3.895													4.06
P	GO:0006213	pyrimidine nucleoside metabolic process				2.254													6.375
P	GO:0006220	pyrimidine nucleotide metabolic process				1.605													4.5
P	GO:0006259	DNA metabolic process					2.298					9.647								3.277					3.618
P	GO:0006260	DNA replication										12.666													7.683
P	GO:0006261	DNA-dependent DNA replication										1.991													6.159
P	GO:0006281	DNA repair					3.014	2.524												4.817	2.851
P	GO:0006323	DNA packaging										1.509													3.942
P	GO:0006333	chromatin assembly or disassembly				2.03													4.12
P	GO:0006334	nucleosome assembly				1.607													3.825
P	GO:0006350	transcription		1.316													2.278
P	GO:0006351	transcription, DNA-dependent		1.316													2.278
P	GO:0006412	translation				72.122													4.946
P	GO:0006418	tRNA aminoacylation for protein translation											1.389													3.707
P	GO:0006457	protein folding				1.461													1.971
P	GO:0006464	protein modification process		2.106			2.57	4.645						6.798			1.525			1.745	1.626						1.478
P	GO:0006468	protein amino acid phosphorylation					1.446	2.749						9.531						1.642	1.586						1.699
P	GO:0006470	protein amino acid dephosphorylation		2.106													3.234
P	GO:0006486	protein amino acid glycosylation					3.014													7.197
P	GO:0006519	cellular amino acid and derivative metabolic process											1.843													2.404
P	GO:0006520	cellular amino acid metabolic process											2.038													2.591
P	GO:0006595	polyamine metabolic process													1.515													7.04
P	GO:0006596	polyamine biosynthetic process													1.515													7.04
P	GO:0006597	spermine biosynthetic process													1.942													10.561
P	GO:0006629	lipid metabolic process									1.518													1.848
P	GO:0006662	glycerol ether metabolic process										1.989													4.311
P	GO:0006694	steroid biosynthetic process				1.398													3.06
P	GO:0006720	isoprenoid metabolic process											1.738													5.326
P	GO:0006725	cellular aromatic compound metabolic process									1.373													3.1
P	GO:0006730	one-carbon metabolic process					1.478													5.017
P	GO:0006753	nucleoside phosphate metabolic process				3.363													2.795
P	GO:0006754	ATP biosynthetic process				2.438													4.221
P	GO:0006778	porphyrin metabolic process										2.332													5.913
P	GO:0006779	porphyrin biosynthetic process										2.121													6.57
P	GO:0006793	phosphorus metabolic process		1.444				2.87						6.798			1.482				1.538						1.522
P	GO:0006796	phosphate metabolic process		1.444				2.87						6.798			1.482				1.538						1.522
P	GO:0006807	nitrogen compound metabolic process					1.641													1.68
P	GO:0006810	transport													1.735													1.399
P	GO:0006811	ion transport				1.608													1.586
P	GO:0006812	cation transport				2.533													1.871
P	GO:0006818	hydrogen transport				9.651					1.472								4.642					3.018
P	GO:0006888	ER to Golgi vesicle-mediated transport						1.72													5.233
P	GO:0006950	response to stress					1.374													2.025
P	GO:0006974	response to DNA damage stimulus					3.014	2.425												4.708	2.787
P	GO:0006996	organelle organization					2.238													3.019
P	GO:0007010	cytoskeleton organization					2.993													5.87
P	GO:0007017	microtubule-based process					1.636					21.554								3.331					6.43
P	GO:0007018	microtubule-based movement										18.106													8.447
P	GO:0007049	cell cycle										3.148													3.942
P	GO:0007059	chromosome segregation										5.035													9.855
P	GO:0007067	mitosis										2.547													8.212
P	GO:0007076	mitotic chromosome condensation										4.371													16.424
P	GO:0007093	mitotic cell cycle checkpoint										4.209													11.826
P	GO:0007154	cell communication												1.708													2.778
P	GO:0007346	regulation of mitotic cell cycle										5.724													9.855
P	GO:0008150	biological_process				7.679				1.62			1.435		1.515				1.137				1.115			1.095		1.083
P	GO:0008152	metabolic process				17.094							7.063						1.326							1.312
P	GO:0008202	steroid metabolic process				1.337													2.975
P	GO:0008215	spermine metabolic process													1.942													10.561
P	GO:0008216	spermidine metabolic process													1.833													9.387
P	GO:0008295	spermidine biosynthetic process													1.833													9.387
P	GO:0008299	isoprenoid biosynthetic process											1.738													5.326
P	GO:0008610	lipid biosynthetic process									1.373				1.385									2.154				1.993
P	GO:0008652	cellular amino acid biosynthetic process											1.429													3.159
P	GO:0009056	catabolic process				6.046					1.538								2.437					2.089
P	GO:0009057	macromolecule catabolic process				4.829													2.862
P	GO:0009058	biosynthetic process				45.553						1.371							2.56						1.288
P	GO:0009059	macromolecule biosynthetic process				48.245						1.408							3.219						1.389
P	GO:0009064	glutamine family amino acid metabolic process											1.571													5.804
P	GO:0009072	aromatic amino acid family metabolic process									1.875													5.224
P	GO:0009073	aromatic amino acid family biosynthetic process									3.028													8.176
P	GO:0009084	glutamine family amino acid biosynthetic process											2.535													10.061
P	GO:0009100	glycoprotein metabolic process					2.993													6.733
P	GO:0009101	glycoprotein biosynthetic process					2.993													6.733
P	GO:0009117	nucleotide metabolic process				3.363													2.795
P	GO:0009132	nucleoside diphosphate metabolic process				2.447													6.955
P	GO:0009141	nucleoside triphosphate metabolic process				5.674													4.99
P	GO:0009142	nucleoside triphosphate biosynthetic process				4.378													4.832
P	GO:0009144	purine nucleoside triphosphate metabolic process				5.139													4.869
P	GO:0009145	purine nucleoside triphosphate biosynthetic process				4.378													4.832
P	GO:0009147	pyrimidine nucleoside triphosphate metabolic process				2.447													6.955
P	GO:0009150	purine ribonucleotide metabolic process				4.964													4.414
P	GO:0009152	purine ribonucleotide biosynthetic process				4.201													4.324
P	GO:0009165	nucleotide biosynthetic process				2.811													3.06
P	GO:0009199	ribonucleoside triphosphate metabolic process				5.139													4.869
P	GO:0009201	ribonucleoside triphosphate biosynthetic process				4.378													4.832
P	GO:0009205	purine ribonucleoside triphosphate metabolic process				5.139													4.869
P	GO:0009206	purine ribonucleoside triphosphate biosynthetic process				4.378													4.832
P	GO:0009259	ribonucleotide metabolic process				4.964													4.414
P	GO:0009260	ribonucleotide biosynthetic process				4.201													4.324
P	GO:0009308	amine metabolic process											1.679													2.292
P	GO:0009309	amine biosynthetic process											1.429													2.93
P	GO:0009605	response to external stimulus												1.906													3.366
P	GO:0009607	response to biotic stimulus				1.337													2.975
P	GO:0009719	response to endogenous stimulus							1.478													2.921
P	GO:0009725	response to hormone stimulus							1.546													2.996
P	GO:0009765	photosynthesis, light harvesting										9.22	6.153												9.855	10.779
P	GO:0009767	photosynthetic electron transport chain							5.93													27.317
P	GO:0009772	photosynthetic electron transport in photosystem II							4.842													26.558
P	GO:0009987	cellular process				16.715	2.676					4.23							1.381	1.315					1.223
P	GO:0010467	gene expression				44.548													3.047
P	GO:0010564	regulation of cell cycle process										4.336													9.855
P	GO:0015672	monovalent inorganic cation transport				8.645													4.216
P	GO:0015979	photosynthesis							6.055			7.046	33.124									5.265			4.113	11.81
P	GO:0015980	energy derivation by oxidation of organic compounds				4.591			3.348										6.12			8.923
P	GO:0015985	energy coupled proton transport, down electrochemical gradient				2.533													4.372
P	GO:0015986	ATP synthesis coupled proton transport				2.533													4.372
P	GO:0015988	energy coupled proton transport, against electrochemical gradient				7.808													5.621
P	GO:0015991	ATP hydrolysis coupled proton transport				7.808													5.621
P	GO:0015992	proton transport				9.651					1.472								4.642					3.018
P	GO:0016043	cellular component organization					2.238													2.587
P	GO:0016052	carbohydrate catabolic process				1.747													2.328
P	GO:0016053	organic acid biosynthetic process											1.371													2.393
P	GO:0016138	glycoside biosynthetic process				1.414													4.027
P	GO:0016192	vesicle-mediated transport						2.06													2.437
P	GO:0016310	phosphorylation					1.302	2.728						8.016						1.58	1.56						1.612
P	GO:0016311	dephosphorylation		2.106													3.234
P	GO:0018904	organic ether metabolic process										1.989													4.311
P	GO:0019318	hexose metabolic process				1.873													2.407
P	GO:0019320	hexose catabolic process				1.941													2.7
P	GO:0019438	aromatic compound biosynthetic process									1.894													5.373
P	GO:0019538	protein metabolic process				11.366													1.52
P	GO:0019684	photosynthesis, light reaction							2.875			6.656	6.463									6.218			6.73	8.834
P	GO:0019752	carboxylic acid metabolic process											2.605													2.264
P	GO:0022402	cell cycle process										2.399													4.505
P	GO:0022403	cell cycle phase										2.561													5.519
P	GO:0022900	electron transport chain				5.139			9.613										6.234			15.345
P	GO:0022904	respiratory electron transport chain				4.692			3.647										8.161			12.748
P	GO:0030163	protein catabolic process				5.242					1.703								3.289					3.013
P	GO:0030261	chromosome condensation										4.371													16.424
P	GO:0031497	chromatin assembly				1.607													3.825
P	GO:0032259	methylation					1.549	1.505												5.435	3.634
P	GO:0032502	developmental process							1.546													3.456
P	GO:0032774	RNA biosynthetic process		1.31													2.256
P	GO:0033013	tetrapyrrole metabolic process										1.639													4.223
P	GO:0033014	tetrapyrrole biosynthetic process										1.364													4.285
P	GO:0033043	regulation of organelle organization										2.222													4.757
P	GO:0033554	cellular response to stress					2.895	1.853												4.174	2.471
P	GO:0034220	ion transmembrane transport				9.629					1.589								4.793					3.237
P	GO:0034404	nucleobase, nucleoside and nucleotide biosynthetic process				2.433													2.782
P	GO:0034622	cellular macromolecular complex assembly				1.559													2.475
P	GO:0034641	cellular nitrogen compound metabolic process					1.478													1.647
P	GO:0034645	cellular macromolecule biosynthetic process				48.285						1.415							3.222						1.391
P	GO:0034654	nucleobase, nucleoside, nucleotide and nucleic acid biosynthetic process				2.433													2.782
P	GO:0034728	nucleosome organization				1.533													3.672
P	GO:0042180	cellular ketone metabolic process											2.605													2.257
P	GO:0042773	ATP synthesis coupled electron transport				5.535													11.901
P	GO:0042775	mitochondrial ATP synthesis coupled electron transport				6.979													15.301
P	GO:0043038	amino acid activation											1.307													3.408
P	GO:0043039	tRNA aminoacylation											1.307													3.408
P	GO:0043170	macromolecule metabolic process				7.755	2.668												1.362	1.44
P	GO:0043412	macromolecule modification		2.098			2.755	5.141						6.287			1.498			1.765	1.652						1.448
P	GO:0043413	macromolecule glycosylation					3.014													7.197
P	GO:0043414	macromolecule methylation					1.68	1.776												6.067	4.056
P	GO:0043436	oxoacid metabolic process											2.605													2.264
P	GO:0043648	dicarboxylic acid metabolic process									2.13													5.876
P	GO:0043687	post-translational protein modification		2.254				4.645						7.732			1.567				1.65						1.529
P	GO:0044106	cellular amine metabolic process											2.085													2.539
P	GO:0044237	cellular metabolic process				19.011	1.636						2.396						1.52	1.306						1.285
P	GO:0044238	primary metabolic process				12.975	1.636												1.383	1.275
P	GO:0044248	cellular catabolic process				3.775													2.486
P	GO:0044249	cellular biosynthetic process				46.411						1.687							2.673						1.34
P	GO:0044257	cellular protein catabolic process				4.935					1.612								3.347					3.078
P	GO:0044260	cellular macromolecule metabolic process				10.716	2.291	1.507											1.478	1.456	1.24
P	GO:0044262	cellular carbohydrate metabolic process					1.486													2.467
P	GO:0044265	cellular macromolecule catabolic process				4.533					1.357								3.06					2.686
P	GO:0044267	cellular protein metabolic process				16.289													1.712
P	GO:0044271	cellular nitrogen compound biosynthetic process				1.404							1.583						1.7							2.28
P	GO:0044275	cellular carbohydrate catabolic process				1.7													2.481
P	GO:0044281	small molecule metabolic process				2.529							2.088						1.509							1.761
P	GO:0044282	small molecule catabolic process				1.424													2.186
P	GO:0044283	small molecule biosynthetic process											1.583													2.071
P	GO:0045333	cellular respiration				4.591			3.348										6.12			8.923
P	GO:0045454	cell redox homeostasis										1.398													2.19
P	GO:0046034	ATP metabolic process				3.216													4.372
P	GO:0046164	alcohol catabolic process				1.736													2.515
P	GO:0046351	disaccharide biosynthetic process				1.414													4.027
P	GO:0046365	monosaccharide catabolic process				1.941													2.7
P	GO:0046394	carboxylic acid biosynthetic process											1.371													2.393
P	GO:0046417	chorismate metabolic process									3.028													8.176
P	GO:0046483	heterocycle metabolic process				3.128													2.318
P	GO:0048285	organelle fission										1.673													5.187
P	GO:0051128	regulation of cellular component organization										1.85													4.058
P	GO:0051179	localization													1.568													1.378
P	GO:0051234	establishment of localization													1.735													1.399
P	GO:0051276	chromosome organization						1.43													2.67
P	GO:0051301	cell division										4.117													9.198
P	GO:0051603	proteolysis involved in cellular protein catabolic process				4.935					1.612								3.347					3.078
P	GO:0051716	cellular response to stimulus					2.615	1.474												3.795	2.246
P	GO:0051726	regulation of cell cycle										4.774													5.631
P	GO:0055085	transmembrane transport									1.373				1.735									1.604				1.604
P	GO:0055086	nucleobase, nucleoside and nucleotide metabolic process				3.176													2.494
P	GO:0055114	oxidation reduction				2.101					1.875		3.221						1.343					1.521		1.684
P	GO:0065004	protein-DNA complex assembly				1.886													3.825
P	GO:0070085	glycosylation					3.014													7.197
P	GO:0071103	DNA conformation change										2.529													4.223
F	GO:0000166	nucleotide binding					2.769	5.11				4.205								1.653	1.551				1.443
F	GO:0000287	magnesium ion binding									1.703													2.863
F	GO:0001882	nucleoside binding					3.014	7.734				6.054								1.796	1.784				1.613
F	GO:0001883	purine nucleoside binding					3.014	7.734				6.179								1.806	1.78				1.622
F	GO:0003690	double-stranded DNA binding					1.636													5.798
F	GO:0003723	RNA binding				1.804													1.706
F	GO:0003735	structural constituent of ribosome				86.477													6.218
F	GO:0003743	translation initiation factor activity				1.336													2.72
F	GO:0003774	motor activity										16.899													7.167
F	GO:0003777	microtubule motor activity										18.106													8.447
F	GO:0003824	catalytic activity									1.436		1.866											1.136		1.165
F	GO:0003854	3-beta-hydroxy-delta5-steroid dehydrogenase activity				1.726													3.57
F	GO:0003887	DNA-directed DNA polymerase activity										2.248													7.039
F	GO:0003954	NADH dehydrogenase activity							2.891													12.258
F	GO:0004014	adenosylmethionine decarboxylase activity													1.942													10.561
F	GO:0004129	cytochrome-c oxidase activity				4.964													8.744
F	GO:0004144	diacylglycerol O-acyltransferase activity									1.703													5.558
F	GO:0004180	carboxypeptidase activity									1.793													4.949
F	GO:0004185	serine-type carboxypeptidase activity									1.844													5.082
F	GO:0004252	serine-type endopeptidase activity					1.486													3.766
F	GO:0004298	threonine-type endopeptidase activity				9.558					4.035								7.432					7.675
F	GO:0004672	protein kinase activity					1.478	3.449						9.531						1.665	1.645						1.699
F	GO:0004721	phosphoprotein phosphatase activity		2.098													3.128
F	GO:0004722	protein serine/threonine phosphatase activity		2.098													3.445
F	GO:0004812	aminoacyl-tRNA ligase activity											1.371													3.581
F	GO:0005198	structural molecule activity				82.56													5.853
F	GO:0005215	transporter activity													1.433													1.483
F	GO:0005488	binding					1.372	2.445												1.153	1.138
F	GO:0005509	calcium ion binding											3.336													4.265
F	GO:0005515	protein binding						2.127													1.295
F	GO:0005524	ATP binding					2.895	4.645				7.148								1.84	1.652				1.73
F	GO:0005544	calcium-dependent phospholipid binding									3.409													12.399
F	GO:0008017	microtubule binding										20.325													7.972
F	GO:0008092	cytoskeletal protein binding										16.929													6.279
F	GO:0008121	ubiquinol-cytochrome-c reductase activity				5.841													15.301
F	GO:0008137	NADH dehydrogenase (ubiquinone) activity							2.891													12.258
F	GO:0008171	O-methyltransferase activity				1.83					2.141								2.887					4.562
F	GO:0008173	RNA methyltransferase activity						1.889													5.688
F	GO:0008236	serine-type peptidase activity					1.478													2.954
F	GO:0008238	exopeptidase activity					1.367				1.518									4.498				3.705
F	GO:0008324	cation transmembrane transporter activity				6.642													2.7
F	GO:0008757	S-adenosylmethionine-dependent methyltransferase activity						1.788													4.625
F	GO:0009055	electron carrier activity							5.807													4.553
F	GO:0010333	terpene synthase activity									3.339													5.97
F	GO:0015002	heme-copper terminal oxidase activity				4.692													8.161
F	GO:0015035	protein disulfide oxidoreductase activity				1.687						1.517							2.368						2.581
F	GO:0015036	disulfide oxidoreductase activity				1.687						1.517							2.368						2.581
F	GO:0015075	ion transmembrane transporter activity				4.186													2.098
F	GO:0015077	monovalent inorganic cation transmembrane transporter activity				15.061													5.147
F	GO:0015078	hydrogen ion transmembrane transporter activity				18.195					1.432								6.221					2.952
F	GO:0015399	primary active transmembrane transporter activity				1.352													2.306
F	GO:0015405	P-P-bond-hydrolysis-driven transmembrane transporter activity				1.352													2.306
F	GO:0015631	tubulin binding										19.578													7.548
F	GO:0016229	steroid dehydrogenase activity				1.726													3.57
F	GO:0016301	kinase activity						3.697						7.377							1.618						1.556
F	GO:0016411	acylglycerol O-acyltransferase activity									1.703													5.558
F	GO:0016462	pyrophosphatase activity										9.637													2.646
F	GO:0016491	oxidoreductase activity				3.812					2.731		4.779						1.428					1.558		1.75
F	GO:0016614	oxidoreductase activity, acting on CH-OH group of donors				1.487					1.373								1.94					2.459
F	GO:0016616	oxidoreductase activity, acting on the CH-OH group of donors, NAD or NADP as acceptor				1.757													2.132
F	GO:0016651	oxidoreductase activity, acting on NADH or NADPH							4.754													8.172
F	GO:0016655	oxidoreductase activity, acting on NADH or NADPH, quinone or similar compound as acceptor							2.191													8.853
F	GO:0016667	oxidoreductase activity, acting on sulfur group of donors				2.447													2.501
F	GO:0016675	oxidoreductase activity, acting on heme group of donors				4.964													8.744
F	GO:0016676	oxidoreductase activity, acting on heme group of donors, oxygen as acceptor				4.964													8.744
F	GO:0016679	oxidoreductase activity, acting on diphenols and related substances as donors				2.631													6.12
F	GO:0016681	oxidoreductase activity, acting on diphenols and related substances as donors, cytochrome as acceptor				5.841													15.301
F	GO:0016702	oxidoreductase activity, acting on single donors with incorporation of molecular oxygen, incorporation of two atoms of oxygen			1.328													3.381
F	GO:0016740	transferase activity					2.676													1.544
F	GO:0016746	transferase activity, transferring acyl groups									1.589													2.032
F	GO:0016747	transferase activity, transferring acyl groups other than amino-acyl groups									1.853													2.303
F	GO:0016757	transferase activity, transferring glycosyl groups								2.21													2.272
F	GO:0016758	transferase activity, transferring hexosyl groups								2.21													2.485
F	GO:0016772	transferase activity, transferring phosphorus-containing groups					2.238	4.61						6.43						1.711	1.637						1.474
F	GO:0016773	phosphotransferase activity, alcohol group as acceptor					1.478	3.558						8.301						1.614	1.611						1.602
F	GO:0016779	nucleotidyltransferase activity					1.361													3.025
F	GO:0016787	hydrolase activity										2.222													1.305
F	GO:0016791	phosphatase activity		2.098													2.864
F	GO:0016817	hydrolase activity, acting on acid anhydrides										9.154													2.536
F	GO:0016818	hydrolase activity, acting on acid anhydrides, in phosphorus-containing anhydrides										9.647													2.631
F	GO:0016820	hydrolase activity, acting on acid anhydrides, catalyzing transmembrane movement of substances				2.78													2.905
F	GO:0016829	lyase activity									3.686													3.177
F	GO:0016830	carbon-carbon lyase activity													1.515													3.168
F	GO:0016835	carbon-oxygen lyase activity									4.96													5.09
F	GO:0016836	hydro-lyase activity									1.875													5.224
F	GO:0016838	carbon-oxygen lyase activity, acting on phosphates									3.708													6.031
F	GO:0016875	ligase activity, forming carbon-oxygen bonds											1.307													3.408
F	GO:0016876	ligase activity, forming aminoacyl-tRNA and related compounds											1.307													3.408
F	GO:0017076	purine nucleotide binding					3.014	6.023				4.111								1.726	1.625				1.458
F	GO:0017111	nucleoside-triphosphatase activity										9.647													2.679
F	GO:0017171	serine hydrolase activity					1.478													2.954
F	GO:0019205	nucleobase, nucleoside, nucleotide kinase activity				2.533													4.372
F	GO:0019207	kinase regulator activity		1.321													6.361
F	GO:0019829	cation-transporting ATPase activity				4.04													5.987
F	GO:0019843	rRNA binding				4.229													5.1
F	GO:0019887	protein kinase regulator activity		1.321													6.361
F	GO:0022857	transmembrane transporter activity				2.688													1.593
F	GO:0022890	inorganic cation transmembrane transporter activity				12.184													4.183
F	GO:0022891	substrate-specific transmembrane transporter activity				3.308													1.901
F	GO:0022892	substrate-specific transporter activity				2.307													1.683
F	GO:0030554	adenyl nucleotide binding					3.014	7.734				6.179								1.806	1.78				1.622
F	GO:0031406	carboxylic acid binding				1.398													3.06
F	GO:0032553	ribonucleotide binding					3.014	6.389				4.085								1.776	1.663				1.469
F	GO:0032555	purine ribonucleotide binding					3.014	6.389				4.085								1.776	1.663				1.469
F	GO:0032559	adenyl ribonucleotide binding					3.014	7.802				6.031								1.855	1.833				1.63
F	GO:0033764	steroid dehydrogenase activity, acting on the CH-OH group of donors, NAD or NADP as acceptor				1.726													3.57
F	GO:0034061	DNA polymerase activity										1.991													6.159
F	GO:0042578	phosphoric ester hydrolase activity		1.334													2.403
F	GO:0042623	ATPase activity, coupled						1.622													2.699
F	GO:0042625	ATPase activity, coupled to transmembrane movement of ions				3.874													5.738
F	GO:0042626	ATPase activity, coupled to transmembrane movement of substances				1.687													2.589
F	GO:0043492	ATPase activity, coupled to movement of substances						1.622													2.998
F	GO:0043531	ADP binding						4.942													3.69
F	GO:0043566	structure-specific DNA binding					1.814													5.306
F	GO:0045156	electron transporter, transferring electrons within the cyclic electron transport pathway of photosynthesis activity							4.842													26.558
F	GO:0045735	nutrient reservoir activity				1.414													4.027
F	GO:0046933	hydrogen ion transporting ATP synthase activity, rotational mechanism				1.926													5.465
F	GO:0046961	proton-transporting ATPase activity, rotational mechanism				4.04													5.987
F	GO:0050136	NADH dehydrogenase (quinone) activity							2.891													12.258
F	GO:0051213	dioxygenase activity			1.328													3.284
F	GO:0051536	iron-sulfur cluster binding				2.753							1.417						3.017							3.401
F	GO:0051540	metal cluster binding				2.753							1.417						3.017							3.401
F	GO:0070003	threonine-type peptidase activity				9.558					4.035								7.432					7.675
F	GO:0070008	serine-type exopeptidase activity					1.715				1.612									6.212				4.477
C	GO:0000502	proteasome complex				10.032					4.035								6.922					7.036
C	GO:0000785	chromatin										1.511													2.908
C	GO:0000786	nucleosome										2.217													3.774
C	GO:0000793	condensed chromosome										6.238													11.087
C	GO:0005575	cellular_component				17.227						2.332							1.474						1.202
C	GO:0005622	intracellular				33.862						5.063							2.024						1.444
C	GO:0005623	cell				17.628						2.521							1.484						1.211
C	GO:0005634	nucleus		5.131													2.177
C	GO:0005694	chromosome										9.391													4.561
C	GO:0005737	cytoplasm				70.473													3.546
C	GO:0005739	mitochondrion				11.015					1.844								4.353					3.011
C	GO:0005740	mitochondrial envelope				9.334					3.888								5.738					5.757
C	GO:0005743	mitochondrial inner membrane				8.373					1.612								7.404					5.199
C	GO:0005746	mitochondrial respiratory chain				9.237													15.301
C	GO:0005839	proteasome core complex				10.371					4.006								7.651					7.462
C	GO:0005840	ribosome				86.477													6.242
C	GO:0005852	eukaryotic translation initiation factor 3 complex				1.828													5.1
C	GO:0005856	cytoskeleton					1.478					15.609								2.821					4.688
C	GO:0005871	kinesin complex										18.106													8.447
C	GO:0005874	microtubule										5.547													6.57
C	GO:0005875	microtubule associated complex										14.789													6.644
C	GO:0009507	chloroplast								2.21													9.397
C	GO:0009521	photosystem							3.344				24.957									5.081				13.56
C	GO:0009522	photosystem I							2.184				8.53									6.829				12.935
C	GO:0009523	photosystem II											15.287													14.337
C	GO:0009536	plastid								2.21													9.397
C	GO:0009538	photosystem I reaction center											5.774													17.606
C	GO:0009579	thylakoid							5.807				27.01									6.208				13.327
C	GO:0009654	oxygen evolving complex											12.816													16.169
C	GO:0015630	microtubule cytoskeleton					1.78					19.578								3.558					6.271
C	GO:0015934	large ribosomal subunit				4.203													6.26
C	GO:0016020	membrane											5.091													1.609
C	GO:0016469	proton-transporting two-sector ATPase complex				10.716					1.455								5.304					3.224
C	GO:0019773	proteasome core complex, alpha-subunit complex				4.386													8.926
C	GO:0019866	organelle inner membrane				8.135					1.589								7.172					5.037
C	GO:0019898	extrinsic to membrane											8.362													12.489
C	GO:0030529	ribonucleoprotein complex				77.459													5.512
C	GO:0031090	organelle membrane				4.133													2.416
C	GO:0031966	mitochondrial membrane				8.373					3.028								5.7					5.267
C	GO:0031967	organelle envelope				8.556					3.028								4.821					4.416
C	GO:0031975	envelope				8.556					3.028								4.821					4.416
C	GO:0032991	macromolecular complex				55.968						7.548							2.941						1.771
C	GO:0032993	protein-DNA complex										2.152													3.696
C	GO:0033176	proton-transporting V-type ATPase complex				5.139													6.955
C	GO:0033177	proton-transporting two-sector ATPase complex, proton-transporting domain				3.983					1.472								4.809					4.605
C	GO:0033178	proton-transporting two-sector ATPase complex, catalytic domain				6.522													6.12
C	GO:0033180	proton-transporting V-type ATPase, V1 domain				2.895													8.501
C	GO:0033279	ribosomal subunit				6.307													6.417
C	GO:0034357	photosynthetic membrane							3.826				26.946									5.312				13.834
C	GO:0042651	thylakoid membrane											6.974													23.475
C	GO:0043226	organelle				29.83						7.178							2.135						1.627
C	GO:0043227	membrane-bounded organelle		3.04													1.726
C	GO:0043228	non-membrane-bounded organelle				50.87						18.462							3.659						2.784
C	GO:0043229	intracellular organelle				29.83						7.178							2.135						1.627
C	GO:0043231	intracellular membrane-bounded organelle		3.04													1.726
C	GO:0043232	intracellular non-membrane-bounded organelle				50.87						18.462							3.659						2.784
C	GO:0043234	protein complex				3.476						6.179	1.34						1.577						1.93	1.556
C	GO:0044422	organelle part										9.493													2.257
C	GO:0044424	intracellular part				35.124						5.125							2.073						1.459
C	GO:0044425	membrane part											2.818													1.633
C	GO:0044427	chromosomal part										9.613													5.024
C	GO:0044429	mitochondrial part				10.202					3.282								5.481					4.811
C	GO:0044430	cytoskeletal part					1.304					16.895								2.73					5.042
C	GO:0044436	thylakoid part							5.807				27.01									6.208				13.327
C	GO:0044444	cytoplasmic part				71.874													3.847
C	GO:0044445	cytosolic part				1.414													4.027
C	GO:0044446	intracellular organelle part										9.493													2.257
C	GO:0044454	nuclear chromosome part										1.569													4.078
C	GO:0044455	mitochondrial membrane part				8.02													7.651
C	GO:0044464	cell part				17.628						2.521							1.484						1.211
C	GO:0045259	proton-transporting ATP synthase complex				2.479													4.869
C	GO:0070469	respiratory chain				9.237													15.301
