# Supplementary material for: Light-responsive expression atlas reveals the effects of light quality and intensity in Kalanchoë fedtschenkoi, a plant with crassulacean acid metabolism
Source: Gigascience. 2020 Mar 5;9(3):giaa018. doi: 10.1093/gigascience/giaa018 (PMC7058158; doi:10.1093/gigascience/giaa018)
Supplement: giaa018_Supplemental_Files [file giaa018_supplemental_files.zip › Table S6 _ WGCNA TFs.xlsx]

## Sheet: V3.3.1_DEG.MEs_TFnumber
	Modules
TF family	black	blue	brown	cyan	green	greenyellow	magenta	purple	red	salmon	tan	turquoise	yellow
ABI3VP1	2	11	1	1	2	0	1	1	7	0	2	3	1
Alfin-like	0	2	0	0	0	0	0	0	1	0	0	0	0
AP2-EREBP	5	30	16	0	3	4	3	2	3	6	3	23	15
ARF	0	2	3	1	1	4	2	1	1	1	1	1	2
ARID	0	2	1	1	2	1	0	0	0	0	0	3	0
ARR-B	2	1	0	0	2	0	0	0	1	0	1	0	1
AUX/IAA	7	1	0	0	0	2	3	0	0	0	0	4	4
BBR/BPC	2	0	0	0	0	0	0	0	1	0	0	0	1
BES1	2	0	0	0	1	1	1	0	1	0	0	6	0
bHLH	10	14	5	2	3	7	7	10	7	3	7	24	10
BSD	1	2	1	0	0	0	0	0	0	1	0	2	0
bZIP	7	6	3	2	3	3	7	4	3	4	0	11	8
C2C2-CO-like	0	4	0	0	1	1	0	0	0	1	1	1	3
C2C2-Dof	0	5	2	0	3	3	1	1	1	1	1	3	7
C2C2-GATA	1	8	1	0	0	2	1	1	2	0	0	4	7
C2C2-YABBY	0	1	0	0	0	4	1	0	0	0	0	1	1
C2H2	9	6	3	2	5	7	2	1	4	1	6	14	13
C3H	2	3	2	1	3	1	4	0	0	5	0	12	6
CAMTA	0	0	0	0	1	0	0	0	0	0	0	2	0
CCAAT	2	4	3	0	0	0	4	6	2	1	1	2	9
Coactivator p15	0	0	0	0	0	0	0	1	0	0	0	0	0
CPP	0	4	2	0	1	0	0	0	2	0	0	1	0
CSD	0	5	1	0	0	0	0	0	0	0	0	0	0
DBP	0	2	0	0	1	0	1	0	1	0	0	0	0
DDT	0	0	0	0	2	0	0	0	1	0	0	0	0
E2F-DP	0	2	1	0	0	0	1	0	2	0	0	0	1
EIL	0	2	0	0	0	0	0	0	0	0	0	2	0
FAR1	3	2	1	1	2	1	1	0	0	1	0	3	0
FHA	0	0	0	0	0	0	0	0	2	0	0	4	1
G_T	0	6	1	1	1	0	1	1	0	1	2	4	2
G2-like	4	5	0	1	5	3	3	2	1	2	1	10	6
GeBP	0	4	0	0	0	0	0	0	0	1	0	5	0
GRAS	2	6	0	2	0	1	3	0	2	2	2	3	7
GRF	0	1	0	0	0	3	1	0	1	2	1	0	0
HB	5	11	0	2	10	11	5	4	6	6	6	17	12
HMG	2	1	0	0	1	0	0	0	2	1	0	1	0
HRT	0	0	0	1	0	0	0	0	0	0	0	0	0
HSF	2	7	0	0	3	2	2	3	1	1	0	3	1
IWS1	0	0	0	0	1	0	0	0	0	0	0	0	0
Jumonji	1	1	0	2	4	0	0	0	2	0	0	2	0
LIM	0	1	0	0	0	0	0	0	0	0	0	4	0
LOB	3	2	1	0	1	1	2	0	1	0	0	3	7
LUG	0	0	0	1	1	1	0	0	0	1	0	0	0
MADS	4	3	1	0	0	0	2	4	1	2	0	15	1
MBF1	0	1	0	0	0	0	1	0	0	1	0	0	0
MED6	0	0	0	0	0	0	1	0	0	0	0	0	0
mTERF	1	10	0	2	2	0	0	0	3	1	2	0	0
MYB	6	14	9	0	9	9	6	16	6	2	3	23	13
MYB-related	5	2	3	1	1	1	10	4	0	3	2	6	12
NAC	5	6	1	0	6	14	1	1	1	2	0	22	3
OFP	3	2	3	0	2	2	2	2	2	0	2	2	2
Orphans	3	6	2	2	5	2	7	0	4	2	2	5	10
PBF-2-like	0	0	1	0	0	0	0	0	0	0	0	0	0
PHD	2	4	0	1	11	0	1	0	3	2	0	5	0
PLATZ	0	0	1	0	0	1	0	0	3	0	0	4	1
Pseudo ARR-B	0	7	0	0	0	0	1	0	0	1	0	0	0
RWP-RK	0	1	1	0	2	1	0	0	0	0	0	3	5
S1Fa-like	0	1	0	0	0	0	0	1	0	0	0	0	0
SBP	1	1	1	0	1	1	3	0	0	0	3	0	1
SET	2	7	2	4	9	0	0	0	1	1	1	2	0
Sigma70-like	0	1	0	2	0	0	0	0	1	0	2	0	1
SNF2	0	3	0	3	10	3	1	1	5	2	0	3	0
SRS	0	0	0	0	1	0	0	0	0	0	0	0	1
SWI/SNF-BAF60b	0	3	2	0	1	0	0	0	2	2	0	1	0
SWI/SNF-SWI3	0	0	0	1	4	0	0	0	0	1	0	1	0
TAZ	1	0	0	0	0	0	0	0	0	0	0	0	0
TCP	2	0	0	0	1	1	0	0	2	1	0	2	4
Tify	1	4	2	0	1	0	0	2	0	0	0	0	0
TRAF	0	4	1	0	4	1	0	1	1	1	0	2	1
Trihelix	1	4	0	1	4	0	0	0	0	3	0	12	3
TUB	0	1	1	0	0	0	0	0	1	0	0	3	2
ULT	0	0	0	0	1	0	0	0	0	0	0	0	1
VOZ	0	0	0	0	0	0	0	0	0	0	0	1	0
WRKY	3	16	1	1	1	3	3	3	2	1	2	14	6
zf-HD	0	2	1	0	0	0	0	0	4	0	0	1	0
