# Supplementary material for: Light-responsive expression atlas reveals the effects of light quality and intensity in Kalanchoë fedtschenkoi, a plant with crassulacean acid metabolism
Source: Gigascience. 2020 Mar 5;9(3):giaa018. doi: 10.1093/gigascience/giaa018 (PMC7058158; doi:10.1093/gigascience/giaa018)
Supplement: giaa018_Supplemental_Files [file giaa018_supplemental_files.zip › Table S7 _ subnetwork.xlsx]

## Sheet: Table S7
Table S7. Gene list and functional annotation of the sub-network.
GeneID	Classification	GeneName	At_GeneID	GO	At_Name	At_Anno	At_TFfamily_PlnTFDB3.0	Node_Shape	Node_Color	Node_Label	Count_edges	Function
Kaladp0040s0489	Circadian	GI	AT1G22770		FB,GI	gigantea protein (GI)	_	Circadian	Circadian	GI_0040s0489	287	Together with CONSTANTS (CO) and FLOWERING LOCUS T (FT), GIGANTEA promotes flowering under long days in a circadian clock-controlled flowering pathway. GI acts earlier than CO and FT in the pathway by increasing CO and FT mRNA abundance. Located in the nucleus. Regulates several developmental processes, including photoperiod-mediated flowering, phytochrome B signaling, circadian clock, carbohydra…
Kaladp0036s0214	Circadian	FKF1	AT1G68050	GO:0005515,GO:0042752	ADO3,FKF1	flavin-binding, kelch repeat, f box 1	_	Circadian	Circadian	FKF1_0036s0214	261	Encodes FKF1, a flavin-binding kelch repeat F box protein, is clock-controlled, regulates transition to flowering. Forms a complex with GI on the CO promoter to regulate CO expression.
Kaladp0060s0363	CAM	PPDK-RP	AT4G21210	GO:0016772,GO:0005524	ATRP1,RP1	PPDK regulatory protein	_	CAM	CAM	PPDK-RP_0060s0363	259	Encodes a PPDK regulatory protein that has both protein kinase and protein phosphatase activities towards PPDK (pyruvate orthophosphate dikinase)
Kaladp0058s0661	Circadian	PRR3	AT5G02810	GO:0005515,GO:0000160	APRR7,PRR7	pseudo-response regulator 7	Pseudo ARR-B	Circadian	TF	PRR3_0058s0661	225
Kaladp0033s0047	Circadian	LUX	AT3G46640		LUX,PCL1	Homeodomain-like superfamily protein	G2-like	Circadian	TF	LUX_0033s0047	224
Kaladp0496s0018	Circadian	CCA1	AT2G46830		CCA1	circadian clock associated 1	MYB-related	Circadian	TF	CCA1_0496s0018	213
Kaladp0574s0015	Circadian	RVE1	AT5G17300		RVE1	Homeodomain-like superfamily protein	MYB-related	Circadian	TF	RVE1_0574s0015	211
Kaladp0577s0020	Circadian	RVE8	AT3G09600			Homeodomain-like superfamily protein	MYB-related	Circadian	TF	RVE8_0577s0020	206
Kaladp0045s0206	Circadian	ELF4	AT2G40080		ELF4	Protein of unknown function (DUF1313)	_	Circadian	Circadian	ELF4_0045s0206	189
Kaladp0101s0041	Circadian	PRR7	AT5G60100	GO:0005515,GO:0000160	APRR3,PRR3	pseudo-response regulator 3	Pseudo ARR-B	Circadian	TF	PRR7_0101s0041	158
Kaladp0040s0446	Circadian	TOC1	AT5G61380	GO:0005515,GO:0000160	APRR1,AtTOC1,PRR1,TOC1	CCT motif -containing response regulator protein	Pseudo ARR-B	Circadian	TF	TOC1_0040s0446	158
Kaladp0039s0732	Circadian	ELF3	AT2G25930		ELF3,PYK20	hydroxyproline-rich glycoprotein family protein	_	Circadian	Circadian	ELF3_0039s0732	134
Kaladp0040s0194	CAM	PEPCK	AT4G37870	GO:0006094,GO:0005524,GO:0004612	PCK1,PEPCK	phosphoenolpyruvate carboxykinase 1	_	CAM	CAM	PEPCK_0040s0194	108
Kaladp1116s0004	CAM	PEPCK	AT4G37870	GO:0006094,GO:0005524,GO:0004612	PCK1,PEPCK	phosphoenolpyruvate carboxykinase 1	_	CAM	CAM	PEPCK_1116s0004	98
Kaladp0032s0115	Circadian	PRR5	AT5G24470	GO:0005515,GO:0000160	APRR5,PRR5	pseudo-response regulator 5	Pseudo ARR-B	Circadian	TF	PRR5_0032s0115	97
Kaladp0023s0088	CAM	PEPCK	AT4G37870	GO:0006094,GO:0005524,GO:0004612	PCK1,PEPCK	phosphoenolpyruvate carboxykinase 1	_	CAM	CAM	PEPCK_0023s0088	91
Kaladp0082s0193	Circadian	CRY2	AT1G04400		AT-PHH1,ATCRY2,CRY2,FHA,PHH1	cryptochrome 2	_	Circadian	Circadian	CRY2_0082s0193	76
Kaladp0034s0051	CAM	b-CA	AT1G23730	GO:0008270,GO:0004089	ATBCA3,BCA3	beta carbonic anhydrase 3	_	CAM	CAM	β-CA_0034s0051	58
Kaladp0082s0194	CAM	MDH	AT1G04410	GO:0055114,GO:0016491,GO:0016616,GO:0016615,GO:0006108		Lactate/malate dehydrogenase family protein	_	CAM	CAM	MDH_0082s0194	45
Kaladp0042s0251	CAM	TDT	AT5G47560	GO:0055085,GO:0016021	ATSDAT,ATTDT,TDT	tonoplast dicarboxylate transporter	_	CAM	CAM	TDT_0042s0251	43
Kaladp0058s0569	CAM	MDH	AT3G47520	GO:0055114,GO:0016616,GO:0016491,GO:0019752	MDH	malate dehydrogenase	_	CAM	CAM	MDH_0058s0569	39
Kaladp0101s0012	CAM	MDH	AT5G58330	GO:0055114,GO:0016491,GO:0016616,GO:0016615,GO:0006108		lactate/malate dehydrogenase family protein	_	CAM	CAM	MDH_0101s0012	34
Kaladp0073s0021	CAM	ALMT6	AT1G25480	GO:0015743		Aluminium activated malate transporter family protein	_	CAM	CAM	ALMT6_0073s0021	31
Kaladp0001s0257	CAM	MDH	AT5G09660	GO:0055114,GO:0016491,GO:0016616,GO:0019752	PMDH2	peroxisomal NAD-malate dehydrogenase 2	_	CAM	CAM	MDH_0001s0257	31
Kaladp0095s0055	CAM	PEPC1	AT3G14940	GO:0015977,GO:0008964,GO:0006099	ATPPC3,PPC3	phosphoenolpyruvate carboxylase 3	_	CAM	CAM	PEPC1_0095s0055	30
Kaladp0071s0248	Stomatal	PHOT1	AT3G45780	GO:0006468,GO:0004672	JK224,NPH1,PHOT1,RPT1	phototropin 1	_	Stomatal	Stomatal	PHOT1_0071s0248	18
Kaladp0032s0054	Circadian	CHE	AT5G23280			TCP family transcription factor	TCP	Circadian	TF	CHE_0032s0054	15
Kaladp0056s0075	Circadian	PRMT5	AT4G31120	GO:0008168,GO:0006479,GO:0035246	ATPRMT5,PRMT5,SKB1	SHK1 binding protein 1	_	Circadian	Circadian	PRMT5_0056s0075	15
Kaladp0001s0130	CAM	NAD-ME	AT4G00570	GO:0055114,GO:0004471,GO:0051287	NAD-ME2	NAD-dependent malic enzyme 2	_	CAM	CAM	NAD-ME_0001s0130	14
Kaladp0082s0192	CAM	PPCK	AT1G08650	GO:0006468,GO:0004672	ATPPCK1,PPCK1	phosphoenolpyruvate carboxylase kinase 1	_	CAM	CAM	PPCK_0082s0192	12
Kaladp0037s0347	_	_	AT1G18330		EPR1,RVE7	Homeodomain-like superfamily protein	MYB-related	Circadian	TF	RVE7_0037s0347	12
Kaladp0042s0384	_	_	AT4G10430	GO:0016021		TMPIT-like protein	_				12
Kaladp0048s0608	_	_	AT3G13062	GO:0008289		Polyketide cyclase/dehydrase and lipid transport superfamily protein	_				12
Kaladp0055s0484	_	_	AT5G21222			protein kinase family protein	_				12
Kaladp0087s0097	_	_	AT5G06440				_				12
Kaladp0538s0011	CAM	b-CA	AT3G01500	GO:0008270,GO:0004089	ATBCA1,ATSABP3,CA1,SABP3	carbonic anhydrase 1	_	CAM	CAM	β-CA_0538s0011	11
Kaladp0037s0517	CAM	PPCK1	AT3G04530		ATPPCK2,PEPCK2,PPCK2	phosphoenolpyruvate carboxylase kinase 2	_	CAM	CAM	PPCK1_0037s0517	11
Kaladp0005s0054	_	_	AT5G02810	GO:0000160,GO:0005515	APRR7,PRR7	pseudo-response regulator 7	Pseudo ARR-B	Circadian	TF	PRR7_0005s0054	11
Kaladp0020s0115	_	_	AT2G21710	GO:0006355,GO:0005739,GO:0003690	EMB2219	Mitochondrial transcription termination factor family protein	mTERF	Diamond	TF		11
Kaladp0011s1228	_	_	AT5G42900		COR27	cold regulated gene 27	_				11
Kaladp0020s0028	_	_	AT3G52105				_				11
Kaladp0031s0132	_	_	AT5G20140			SOUL heme-binding family protein	_				11
Kaladp0039s0165	_	_	AT3G13620	GO:0055085,GO:0016020,GO:0006810,GO:0015171,GO:0003333		Amino acid permease family protein	_				11
Kaladp0042s0067	_	_	AT5G42900		COR27	cold regulated gene 27	_				11
Kaladp0058s0449	_	_	AT2G36840	GO:0016597,GO:0008152		ACT-like superfamily protein	_				11
Kaladp0059s0212	_	_	AT1G71720	GO:0003676		Nucleic acid-binding proteins superfamily	_				11
Kaladp0067s0073	_	_	AT1G28960	GO:0016787	ATNUDT15,ATNUDX15,NUDX15	nudix hydrolase homolog 15	_				11
Kaladp0074s0049	_	_	AT2G42500	GO:0016787	PP2A-3	protein phosphatase 2A-3	_				11
Kaladp0076s0243	_	_	AT5G40240	GO:0016021,GO:0016020,GO:0022857		nodulin MtN21 /EamA-like transporter family protein	_				11
Kaladp0093s0138	_	_	AT2G27310			F-box family protein	_				11
Kaladp0095s0052	CAM	MDH	AT1G53240	GO:0055114,GO:0016491,GO:0016616,GO:0019752	mMDH1	Lactate/malate dehydrogenase family protein	_	CAM	CAM	MDH_0095s0052	10
Kaladp0099s0129	Circadian	LNK2	AT3G54500				_	Circadian	Circadian	LNK2_0099s0129	10
Kaladp0009s0042	_	_	AT5G39660	GO:0006355,GO:0003677	CDF2	cycling DOF factor 2	C2C2-Dof	Diamond	TF	CDF2	10	Dof-type zinc finger domain-containing protein, identical to H-protein promoter binding factor-2a GI:3386546 from (Arabidopsis thaliana). Interacts with LKP2 and FKF1, but its overexpression does not change flowering time under short or long day conditions.
Kaladp0045s0236	_	_	AT1G51140	GO:0046983		basic helix-loop-helix (bHLH) DNA-binding superfamily protein	bHLH	Diamond	TF		10
Kaladp0048s0509	Stomatal	ABI2	AT1G72770	GO:0003824,GO:0006470,GO:0004722	HAB1	homology to ABI1	_	Stomatal	Stomatal	ABI2_0048s0509	10
Kaladp0016s0071	_	_	AT1G76490	GO:0055114,GO:0050662,GO:0015936,GO:0004420	HMG1,HMGR1	hydroxy methylglutaryl CoA reductase 1	_				10
Kaladp0018s0320	_	_	AT4G15545	GO:0022857,GO:0016021			_				10
Kaladp0023s0047	_	_	AT5G54160	GO:0046983,GO:0008171	ATOMT1,OMT1	O-methyltransferase 1	_				10
Kaladp0024s0726	_	_	AT3G46530	GO:0043531	RPP13	NB-ARC domain-containing disease resistance protein	_				10
Kaladp0025s0036	_	_	AT1G55365				_				10
Kaladp0030s0061	_	_	AT5G17680	GO:0043531,GO:0007165,GO:0005515		disease resistance protein (TIR-NBS-LRR class), putative	_				10
Kaladp0043s0195	_	_	AT4G01970		AtSTS,STS	stachyose synthase	_				10
Kaladp0046s0099	_	_	AT3G59490				_				10
Kaladp0050s0281	_	_	AT1G68820			Transmembrane Fragile-X-F-associated protein	_				10
Kaladp0060s0196	_	_	AT4G33920	GO:0003824,GO:0006470,GO:0004722		Protein phosphatase 2C family protein	_				10
Kaladp0060s0360	_	_	AT4G21215				_				10
Kaladp0062s0084	_	_	AT5G43630	GO:0003677	TZP	zinc knuckle (CCHC-type) family protein	_				10
Kaladp0062s0113	_	_	AT3G50910				_				10
Kaladp0064s0067	_	_	AT2G26770			plectin-related	_				10
Kaladp0087s0160	_	_	AT2G45900			Phosphatidylinositol N-acetyglucosaminlytransferase subunit P-related	_				10
Kaladp0089s0010	_	_	AT5G42900		COR27	cold regulated gene 27	_				10
Kaladp0095s0588	_	_	AT5G62740	GO:0016020	ATHIR1,HIR1	SPFH/Band 7/PHB domain-containing membrane-associated protein family	_				10
Kaladp0208s0025	_	_	AT3G08720		ATPK19,ATPK2,ATS6K2,S6K2	serine/threonine protein kinase 2	_				10
Kaladp0836s0008	_	_	AT5G23240			DNAJ heat shock N-terminal domain-containing protein	_				10
Kaladp0840s0034	_	_	AT1G30360	GO:0016020	ERD4	Early-responsive to dehydration stress protein (ERD4)	_				10
Kaladp1038s0012	CAM	MDH	AT1G04410	GO:0055114,GO:0016491,GO:0016616,GO:0016615,GO:0006108		Lactate/malate dehydrogenase family protein	_	CAM	CAM	MDH_1038s0012	9
Kaladp0039s0092	CAM	PPDK	AT4G15530	GO:0016772,GO:0016310,GO:0050242,GO:0006090	PPDK	pyruvate orthophosphate dikinase	_	CAM	CAM	PPDK_0039s0092	9
Kaladp0036s0161	_	_	AT5G37260		CIR1,RVE2	Homeodomain-like superfamily protein	MYB-related	Circadian	TF	RVE2_0036s0161	9
Kaladp0095s0211	_	_	AT5G39660	GO:0006355,GO:0003677	CDF2	cycling DOF factor 2	C2C2-Dof	Diamond	TF	CDF2	9
Kaladp0060s0039	_	_	AT5G66320	GO:0043565,GO:0008270,GO:0006355,GO:0003700	GATA5	GATA transcription factor 5	C2C2-GATA	Diamond	TF	GATA5	9	Encodes GATA transcription factor gene GNC, involved in regulating carbon and nitrogen metabolism. Expression occurs in aerial tissue at an early stage of development and is inducible by nitrate
Kaladp0022s0168	_	_	AT5G52660			Homeodomain-like superfamily protein	MYB-related	Diamond	TF		9
Kaladp0131s0026	_	_	AT4G14605	GO:0006355,GO:0005739,GO:0003690		Mitochondrial transcription termination factor family protein	mTERF	Diamond	TF		9
Kaladp0002s0074	_	_	AT2G37620		AAc1,ACT1	actin 1	_				9
Kaladp0011s0205	_	_	AT1G64500	GO:0045454,GO:0015035,GO:0009055		Glutaredoxin family protein	_				9
Kaladp0018s0148	_	_	AT4G39260	GO:0003676	ATGRP8,CCR1,GR-RBP8,GRP8	cold, circadian rhythm, and RNA binding 1	_				9
Kaladp0024s0860	_	_	AT2G23690				_				9
Kaladp0024s0976	_	_	AT1G64720	GO:0008289	CP5	Polyketide cyclase/dehydrase and lipid transport superfamily protein	_				9
Kaladp0024s0978	_	_	AT4G38970	GO:0006096,GO:0004332	FBA2	fructose-bisphosphate aldolase 2	_				9
Kaladp0036s0052	_	_	AT1G33970	GO:0005525		P-loop containing nucleoside triphosphate hydrolases superfamily protein	_				9
Kaladp0036s0206	_	_	AT4G32300	GO:0048544,GO:0006468,GO:0005524,GO:0004672	SD2-5	S-domain-2 5	_				9
Kaladp0037s0163	_	_	AT2G40080		ELF4	Protein of unknown function (DUF1313)	_				9
Kaladp0040s0740	_	_	AT3G02050	GO:0071805,GO:0016020,GO:0015079	ATKT4,ATKUP3,KUP3	K+ uptake transporter 3	_				9
Kaladp0043s0194	_	_	AT5G64940		ATATH13,ATH13,ATOSA1,OSA1	ABC2 homolog 13	_				9
Kaladp0045s0224	_	_	AT5G05840			Protein of unknown function (DUF620)	_				9
Kaladp0047s0082	_	_	AT2G05620		PGR5	proton gradient regulation 5	_				9
Kaladp0048s0072	_	_	AT1G18660	GO:0006508,GO:0004176		zinc finger (C3HC4-type RING finger) family protein	_				9
Kaladp0050s0190	_	_	AT3G48990	GO:0008152,GO:0003824		AMP-dependent synthetase and ligase family protein	_				9
Kaladp0053s0600	_	_	AT4G17870		PYR1,RCAR11	Polyketide cyclase/dehydrase and lipid transport superfamily protein	_				9
Kaladp0054s0076	_	_	AT5G20380	GO:0055085,GO:0016021	PHT4;5	phosphate transporter 4;5	_				9
Kaladp0060s0243	_	_	AT3G12320				_				9
Kaladp0064s0108	_	_	AT5G19900			PRLI-interacting factor, putative	_				9
Kaladp0066s0054	_	_	AT1G75380	GO:0004518	ATBBD1,BBD1	bifunctional nuclease in basal defense response 1	_				9
Kaladp0074s0081	_	_	AT5G05280	GO:0008270,GO:0005515		RING/U-box superfamily protein	_				9
Kaladp0076s0256	_	_	AT5G18670	GO:0016161,GO:0000272	BAM9,BMY3	beta-amylase 3	_				9
Kaladp0095s0255	_	_	AT5G62360	GO:0004857		Plant invertase/pectin methylesterase inhibitor superfamily protein	_				9
Kaladp0098s0112	_	_	AT2G41250			Haloacid dehalogenase-like hydrolase (HAD) superfamily protein	_				9
Kaladp0278s0027	_	_					_				9
Kaladp0439s0002	_	_					_				9
Kaladp0515s0074	_	_	AT2G30520	GO:0005515,GO:0009638,GO:0004871	RPT2	Phototropic-responsive NPH3 family protein	_				9
Kaladp0545s0003	_	_	AT2G37620		AAc1,ACT1	actin 1	_				9
Kaladp0577s0021	_	_					_				9
Kaladp0607s0057	_	_	AT3G07310			Protein of unknown function (DUF760)	_				9
Kaladp0734s0002	_	_	AT3G46730	GO:0043531		NB-ARC domain-containing disease resistance protein	_				9
Kaladp0773s0003	_	_	AT3G04910	GO:0006468,GO:0005524,GO:0004672	ATWNK1,WNK1,ZIK4	with no lysine (K) kinase 1	_				9
Kaladp1310s0019	_	_	AT2G04039				_				9
Kaladp0048s0189	CAM	MDH	AT3G47520	GO:0055114,GO:0016616,GO:0006694,GO:0003854,GO:0019752	MDH	malate dehydrogenase	_	CAM	CAM	MDH_0048s0189	8
Kaladp0061s0175	_	_	AT3G47500	GO:0006355,GO:0003677	CDF3	cycling DOF factor 3	C2C2-Dof	Diamond	TF	CDF3	8	Dof-type zinc finger domain-containing protein, identical to H-protein promoter binding factor-2a GI:3386546 from (Arabidopsis thaliana). Interacts with LKP2 and FKF1, but its overexpression does not change flowering time under short or long day conditions.
Kaladp0747s0001	_	_	AT2G42280	GO:0046983		basic helix-loop-helix (bHLH) DNA-binding superfamily protein	bHLH	Diamond	TF		8
Kaladp0008s0043	_	_	AT4G25700	GO:0055114,GO:0016491,GO:0006633,GO:0005506	B1,BCH1,BETA-OHASE 1,chy1	beta-hydroxylase 1	_				8
Kaladp0009s0028	_	_	AT5G39380	GO:0005516		Plant calmodulin-binding protein-related	_				8
Kaladp0015s0166	_	_	AT3G61050	GO:0005515,GO:0006950,GO:0006355	NTMC2T4,NTMC2TYPE4	Calcium-dependent lipid-binding (CaLB domain) family protein	_				8
Kaladp0018s0125	_	_	AT2G15890		MEE14	maternal effect embryo arrest 14	_				8
Kaladp0020s0114	_	_	AT2G21660	GO:0003676	ATGRP7,CCR2,GR-RBP7,GRP7	cold, circadian rhythm, and rna binding 2	_				8
Kaladp0026s0112	_	_	AT2G01150	GO:0008270,GO:0005515	RHA2B	RING-H2 finger protein 2B	_				8
Kaladp0039s0548	_	_	AT1G75380	GO:0005515,GO:0004518	ATBBD1,BBD1	bifunctional nuclease in basal defense response 1	_				8
Kaladp0042s0048	_	_	AT5G25900	GO:0055114,GO:0020037,GO:0016705,GO:0005506	ATKO1,CYP701A3,GA3	GA requiring 3	_				8
Kaladp0042s0260	_	_	AT4G04770	GO:0016226	ABC1,ATABC1,ATNAP1,LAF6	ATP binding cassette protein 1	_				8
Kaladp0043s0207	_	_	AT2G21940		ATSK1,SK1	shikimate kinase 1	_				8
Kaladp0046s0269	_	_	AT3G46870			Pentatricopeptide repeat (PPR) superfamily protein	_				8
Kaladp0048s0163	_	_	AT3G01750			Ankyrin repeat family protein	_				8
Kaladp0048s0710	_	_	AT5G16400	GO:0045454,GO:0015035,GO:0006662	ATF2,TRXF2	thioredoxin F2	_				8
Kaladp0048s0954	_	_	AT4G17370	GO:0055114,GO:0016491,GO:0008152		Oxidoreductase family protein	_				8
Kaladp0050s0096	_	_	AT1G27150			Tetratricopeptide repeat (TPR)-like superfamily protein	_				8
Kaladp0060s0074	_	_	AT4G12750	GO:0003677		Homeodomain-like transcriptional regulator	_				8
Kaladp0061s0058	_	_	AT1G56220			Dormancy/auxin associated family protein	_				8
Kaladp0061s0081	_	_	AT2G27310			F-box family protein	_				8
Kaladp0062s0016	_	_	AT2G31670			Stress responsive alpha-beta barrel domain protein	_				8
Kaladp0068s0280	_	_	AT3G53480	GO:0016020,GO:0016887,GO:0005524	ABCG37,ATPDR9,PDR9,PIS1	pleiotropic drug resistance 9	_				8
Kaladp0075s0047	_	_	AT2G28840		XBAT31	XB3 ortholog 1 in Arabidopsis thaliana	_				8
Kaladp0082s0172	_	_	AT5G43630	GO:0003677	TZP	zinc knuckle (CCHC-type) family protein	_				8
Kaladp0096s0043	_	_	AT5G51600	GO:0008017,GO:0000910,GO:0000226	ATMAP65-3,MAP65-3,PLE	Microtubule associated protein (MAP65/ASE1) family protein	_				8
Kaladp0098s0020	_	_	AT1G32160			Protein of unknown function (DUF760)	_				8
Kaladp0278s0026	_	_					_				8
Kaladp0337s0003	_	_	AT5G60620	GO:0016746,GO:0008152	GPAT9	glycerol-3-phosphate acyltransferase 9	_				8
Kaladp0577s0018	_	_	AT3G53470				_				8
Kaladp0673s0002	_	_	AT5G17230	GO:0016740,GO:0009058	PSY	PHYTOENE SYNTHASE	_				8
Kaladp0809s0144	_	_	AT5G65380			MATE efflux family protein	_				8
Kaladp0101s0211	CAM	MDH	AT1G53240	GO:0055114,GO:0016616,GO:0006694,GO:0003854,GO:0019752	mMDH1	Lactate/malate dehydrogenase family protein	_	CAM	CAM	MDH_0101s0211	7
Kaladp0472s0027	CAM	NAD-ME	AT4G00570	GO:0055114,GO:0004471,GO:0051287	NAD-ME2	NAD-dependent malic enzyme 2	_	CAM	CAM	NAD-ME_0472s0027	7
Kaladp0262s0013	_	_	AT1G18330		EPR1,RVE7	Homeodomain-like superfamily protein	MYB-related	Circadian	TF	RVE7_0262s0013	7
Kaladp0071s0383	Circadian	STIPL1	AT1G17070	GO:0003676,GO:0006355,GO:0005634,GO:0003677		GC-rich sequence DNA-binding factor-like protein with Tuftelin interacting domain	_	Circadian	Circadian	STIPL1_0071s0383	7
Kaladp0059s0358	_	_	AT5G49300	GO:0043565,GO:0008270,GO:0006355,GO:0003700	GATA16	GATA transcription factor 16	C2C2-GATA	Diamond	TF	GATA16	7
Kaladp0515s0145	_	_	AT5G13730	GO:0016987,GO:0006355,GO:0006352,GO:0003700,GO:0003677	SIG4,SIGD	sigma factor 4	Sigma70-like	Diamond	TF	SIG4	7
Kaladp0055s0328	_	_	AT5G24120	GO:0016987,GO:0006355,GO:0006352,GO:0003700,GO:0003677	ATSIG5,SIG5,SIGE	sigma factor E	Sigma70-like	Diamond	TF	SIG5	7
Kaladp0067s0120	_	_	AT4G38960	GO:0008270,GO:0005622		B-box type zinc finger family protein	Orphans	Diamond	TF		7
Kaladp0001s0234	_	_	AT1G15100	GO:0008270,GO:0005515	RHA2A	RING-H2 finger A2A	_				7
Kaladp0015s0032	_	_	AT4G38890	GO:0055114,GO:0050660,GO:0017150,GO:0008033		FMN-linked oxidoreductases superfamily protein	_				7
Kaladp0020s0147	_	_	AT1G49740	GO:0043565,GO:0006355,GO:0003700		PLC-like phosphodiesterases superfamily protein	_				7
Kaladp0032s0019	_	_	AT1G75020	GO:0016746,GO:0008152	LPAT4	lysophosphatidyl acyltransferase 4	_				7
Kaladp0036s0269	_	_	AT1G07220			Arabidopsis thaliana protein of unknown function (DUF821)	_				7
Kaladp0037s0415	_	_	AT1G10040			alpha/beta-Hydrolases superfamily protein	_				7
Kaladp0039s0160	_	_	AT5G19770	GO:0003924,GO:0007017,GO:0005874	TUA3	tubulin alpha-3	_				7
Kaladp0039s0433	_	_	AT4G03260	GO:0005515		Outer arm dynein light chain 1 protein	_				7
Kaladp0040s0732	_	_	AT4G12910	GO:0006508,GO:0004185	scpl20	serine carboxypeptidase-like 20	_				7
Kaladp0041s0008	_	_	AT3G63520		ATCCD1,ATNCED1,CCD1,NCED1	carotenoid cleavage dioxygenase 1	_				7
Kaladp0042s0042	_	_	AT4G31940	GO:0055114,GO:0020037,GO:0016705,GO:0005506	CYP82C4	cytochrome P450, family 82, subfamily C, polypeptide 4	_				7
Kaladp0048s0437	_	_	AT3G25690		CHUP1	Hydroxyproline-rich glycoprotein family protein	_				7
Kaladp0050s0217	_	_	AT1G12450			SNARE associated Golgi protein family	_				7
Kaladp0055s0171	_	_	AT1G62260		MEF9	mitochondrial editing factor 9	_				7
Kaladp0058s0472	_	_	AT3G48890		ATMAPR3,ATMP2,MAPR3,MSBP2	membrane-associated progesterone binding protein 3	_				7
Kaladp0062s0205	_	_	AT4G22200		AKT2,AKT2/3,AKT3,KT2/3	potassium transport 2/3	_				7
Kaladp0064s0094	_	_	AT5G19855			Chaperonin-like RbcX protein	_				7
Kaladp0067s0211	_	_	AT1G32900			UDP-Glycosyltransferase superfamily protein	_				7
Kaladp0068s0051	_	_	AT3G07310			Protein of unknown function (DUF760)	_				7
Kaladp0068s0212	_	_	AT4G22260	GO:0055114,GO:0009916	IM,IM1	Alternative oxidase family protein	_				7
Kaladp0070s0159	_	_	AT2G37790			NAD(P)-linked oxidoreductase superfamily protein	_				7
Kaladp0071s0129	_	_					_				7
Kaladp0071s0421	_	_	AT2G37790			NAD(P)-linked oxidoreductase superfamily protein	_				7
Kaladp0076s0255	_	_	AT5G18670	GO:0016161,GO:0000272	BAM9,BMY3	beta-amylase 3	_				7
Kaladp0081s0054	_	_	AT3G23830	GO:0003676	GR-RBP4,GRP4	glycine-rich RNA-binding protein 4	_				7
Kaladp0083s0014	_	_	AT4G10265			Wound-responsive family protein	_				7
Kaladp0090s0067	_	_	AT3G43220	GO:0042578,GO:0036092,GO:0007033		Phosphoinositide phosphatase family protein	_				7
Kaladp0095s0337	_	_					_				7
Kaladp0095s0830	_	_	AT5G66050	GO:0004518		Wound-responsive family protein	_				7
Kaladp0967s0002	_	_	AT1G67360			Rubber elongation factor protein (REF)	_				7
Kaladp0060s0460	Circadian	HY5	AT3G17609	GO:0043565,GO:0006355,GO:0003700	HYH	HY5-homolog	bZIP	Circadian	TF	HY5_0060s0460	6
Kaladp0262s0019	_	_	AT5G37260		CIR1,RVE2	Homeodomain-like superfamily protein	MYB-related	Circadian	TF	RVE2_0262s0019	6
Kaladp0066s0115	_	_	AT1G01060		LHY,LHY1	Homeodomain-like superfamily protein	MYB-related	Diamond	TF	LHY1	6	LHY encodes a myb-related putative transcription factor involved in circadian rhythm along with another myb transcription factor CCA1 [James AB 2012 Plant Cell Alternative splicing mediates responses of the Arabidopsis circadian clock to temperature changes.]
Kaladp0030s0016	_	_	AT1G25280	GO:0005515	AtTLP10,TLP10	tubby like protein 10	TUB	Diamond	TF	TLP10	6
Kaladp0035s0036	_	_	AT1G66140		ZFP4	zinc finger protein 4	C2H2	Diamond	TF	ZFP4	6
Kaladp0007s0091	_	_	AT5G36110	GO:0055114,GO:0020037,GO:0016705,GO:0005506	CYP716A1	cytochrome P450, family 716, subfamily A, polypeptide 1	_				6
Kaladp0010s0074	_	_	AT1G07180		ATNDI1,NDA1	alternative NAD(P)H dehydrogenase 1	_				6
Kaladp0011s0465	_	_	AT1G52190	GO:0055085,GO:0016021,GO:0016020,GO:0006810,GO:0005215		Major facilitator superfamily protein	_				6
Kaladp0011s0872	_	_	AT5G22340				_				6
Kaladp0011s0937	_	_	AT2G44480	GO:0005975,GO:0004553	BGLU17	beta glucosidase 17	_				6
Kaladp0013s0035	_	_	AT5G67290	GO:0055114,GO:0016491		FAD-dependent oxidoreductase family protein	_				6
Kaladp0018s0237	_	_	AT1G19680			RING/U-box superfamily protein	_				6
Kaladp0019s0119	_	_	AT5G17230	GO:0016740,GO:0009058	PSY	PHYTOENE SYNTHASE	_				6
Kaladp0022s0059	_	_	AT2G16430	GO:0016787	ATPAP10,PAP10	purple acid phosphatase 10	_				6
Kaladp0024s0373	_	_	AT3G10420			P-loop containing nucleoside triphosphate hydrolases superfamily protein	_				6
Kaladp0024s0511	_	_	AT4G24570		DIC2	dicarboxylate carrier 2	_				6
Kaladp0034s0040	_	_	AT1G60160	GO:0071805,GO:0016020,GO:0015079		Potassium transporter family protein	_				6
Kaladp0037s0071	_	_	AT4G29900	GO:0005516,GO:0046872,GO:0000166	ACA10,ATACA10,CIF1	autoinhibited Ca(2+)-ATPase 10	_				6
Kaladp0037s0348	_	_	AT1G52590			Putative thiol-disulphide oxidoreductase DCC	_				6
Kaladp0039s0229	_	_	AT5G41950			Tetratricopeptide repeat (TPR)-like superfamily protein	_				6
Kaladp0041s0017	_	_	AT1G51200	GO:0008270,GO:0003677		A20/AN1-like zinc finger family protein	_				6
Kaladp0044s0104	_	_	AT5G36230	GO:0005515		ARM repeat superfamily protein	_				6
Kaladp0048s0042	_	_	AT5G65380	GO:0055085,GO:0016020,GO:0015297,GO:0015238,GO:0006855		MATE efflux family protein	_				6
Kaladp0048s0302	_	_	AT3G52105				_				6
Kaladp0048s0836	_	_	AT1G18470			Transmembrane Fragile-X-F-associated protein	_				6
Kaladp0053s0574	_	_	AT1G32190			alpha/beta-Hydrolases superfamily protein	_				6
Kaladp0055s0163	_	_	AT1G66330			senescence-associated family protein	_				6
Kaladp0055s0170	_	_	AT4G35140	GO:0005515		Transducin/WD40 repeat-like superfamily protein	_				6
Kaladp0057s0081	_	_	AT4G10710		SPT16	global transcription factor C	_				6
Kaladp0058s0321	_	_	AT3G46610			Pentatricopeptide repeat (PPR-like) superfamily protein	_				6
Kaladp0060s0264	_	_	AT3G54500				_				6
Kaladp0061s0008	_	_					_				6
Kaladp0067s0005	_	_	AT2G30520	GO:0005515,GO:0009638,GO:0004871	RPT2	Phototropic-responsive NPH3 family protein	_				6
Kaladp0067s0146	_	_	AT4G10770	GO:0055085	ATOPT7,OPT7	oligopeptide transporter 7	_				6
Kaladp0068s0352	_	_	AT2G16990	GO:0055085,GO:0016021		Major facilitator superfamily protein	_				6
Kaladp0081s0050	_	_	AT3G23810	GO:0055114,GO:0051287,GO:0006730,GO:0004013	ATSAHH2,SAHH2	S-adenosyl-l-homocysteine (SAH) hydrolase 2	_				6
Kaladp0081s0406	_	_	AT2G41430		CID1,ERD15,LSR1	dehydration-induced protein (ERD15)	_				6
Kaladp0083s0065	_	_	AT3G55550	GO:0006468,GO:0005524,GO:0004672,GO:0030246		Concanavalin A-like lectin protein kinase family protein	_				6
Kaladp0083s0076	_	_	AT3G55580			Regulator of chromosome condensation (RCC1) family protein	_				6
Kaladp0084s0071	_	_	AT1G20823	GO:0008270,GO:0005515		RING/U-box superfamily protein	_				6
Kaladp0087s0033	_	_	AT3G59940	GO:0005515		Galactose oxidase/kelch repeat superfamily protein	_				6
Kaladp0092s0208	_	_	AT1G52160	GO:0008033	TRZ3	tRNAse Z3	_				6
Kaladp0095s0688	_	_					_				6
Kaladp0096s0064	_	_	AT5G50210		OLD5,QS,SUFE3	quinolinate synthase	_				6
Kaladp0100s0005	_	_	AT5G42210			Major facilitator superfamily protein	_				6
Kaladp0100s0087	_	_	AT3G55580			Regulator of chromosome condensation (RCC1) family protein	_				6
Kaladp0131s0003	_	_	AT4G25040			Uncharacterised protein family (UPF0497)	_				6
Kaladp0427s0007	_	_	AT5G19140		AILP1,ATAILP1	Aluminium induced protein with YGL and LRDR motifs	_				6
Kaladp0535s0005	_	_					_				6
Kaladp0747s0015	_	_	AT3G47570	GO:0005515,GO:0006468,GO:0004672		Leucine-rich repeat protein kinase family protein	_				6
Kaladp0809s0068	_	_	AT2G18670	GO:0008270,GO:0005515		RING/U-box superfamily protein	_				6
Kaladp0911s0001	_	_	AT5G03650	GO:0005975,GO:0004553,GO:0003824	SBE2.2	starch branching enzyme 2.2	_				6
Kaladp0024s0194	CAM	ALMT	AT1G25480	GO:0015743		Aluminium activated malate transporter family protein	_	CAM	CAM	ALMT_0024s0194	5
Kaladp0042s0341	Stomatal	CPK3	AT4G23650	GO:0006468,GO:0004672	CDPK6,CPK3	calcium-dependent protein kinase 6	_	Stomatal	Stomatal	CPK3_0042s0341	5
Kaladp0001s0300	_	_	AT4G29950			Ypt/Rab-GAP domain of gyp1p superfamily protein	_				5
Kaladp0006s0004	_	_	AT3G08720	GO:0006468,GO:0005524,GO:0004674	ATPK19,ATPK2,ATS6K2,S6K2	serine/threonine protein kinase 2	_				5
Kaladp0008s0885	_	_	AT4G27360	GO:0007017,GO:0005875		Dynein light chain type 1 family protein	_				5
Kaladp0011s0090	_	_	AT4G24330			Protein of unknown function (DUF1682)	_				5
Kaladp0018s0019	_	_	AT1G08570	GO:0045454,GO:0015035,GO:0006662	ACHT4	atypical CYS HIS rich thioredoxin 4	_				5
Kaladp0032s0158	_	_	AT1G15950	GO:0055114,GO:0016616,GO:0006694,GO:0003854	ATCCR1,CCR1,IRX4	cinnamoyl coa reductase 1	_				5
Kaladp0032s0231	_	_	AT3G05510	GO:0016746,GO:0006644		Phospholipid/glycerol acyltransferase family protein	_				5
Kaladp0033s0130	_	_	AT5G47080	GO:0019887,GO:0005956	CKB1	casein kinase II beta chain 1	_				5
Kaladp0033s0269	_	_	AT2G15695			Protein of unknown function DUF829, transmembrane 53	_				5
Kaladp0034s0110	_	_	AT5G36930	GO:0007165,GO:0005515,GO:0043531		Disease resistance protein (TIR-NBS-LRR class) family	_				5
Kaladp0034s0204	_	_	AT1G64780	GO:0016020,GO:0015696,GO:0008519,GO:0072488	AMT1;2,ATAMT1;2	ammonium transporter 1;2	_				5
Kaladp0036s0160	_	_	AT5G16715	GO:0006418,GO:0005524,GO:0004812,GO:0000166	EMB2247	ATP binding;valine-tRNA ligases;aminoacyl-tRNA ligases;nucleotide binding;ATP binding;aminoacyl-tRNA ligases	_				5
Kaladp0039s0299	_	_	AT4G19210		ATRLI2,RLI2	RNAse l inhibitor protein 2	_				5
Kaladp0039s0508	_	_	AT3G18290	GO:0008270,GO:0005515	BTS,EMB2454	zinc finger protein-related	_				5
Kaladp0040s0435	_	_	AT5G35970			P-loop containing nucleoside triphosphate hydrolases superfamily protein	_				5
Kaladp0042s0261	_	_	AT5G36110	GO:0055114,GO:0020037,GO:0016705,GO:0005506	CYP716A1	cytochrome P450, family 716, subfamily A, polypeptide 1	_				5
Kaladp0045s0526	_	_	AT5G35840	GO:0005515,GO:0006355,GO:0018298,GO:0009584	PHYC	phytochrome C	_				5
Kaladp0046s0207	_	_	AT4G35760			NAD(P)H dehydrogenase (quinone)s	_				5
Kaladp0053s0423	_	_	AT3G46970	GO:0008184,GO:0005975	ATPHS2,PHS2	alpha-glucan phosphorylase 2	_				5
Kaladp0060s0308	_	_	AT3G10230	GO:0016705,GO:0016117	LYC	lycopene cyclase	_				5
Kaladp0068s0030	_	_	AT2G32970				_				5
Kaladp0082s0206	_	_	AT3G24030			hydroxyethylthiazole kinase family protein	_				5
Kaladp0093s0003	_	_	AT2G41705	GO:0016021		camphor resistance CrcB family protein	_				5
Kaladp0093s0027	_	_	AT4G00720	GO:0006468,GO:0004672	ASKTHETA,ATSK32,SK32	shaggy-like protein kinase 32	_				5
Kaladp0095s0025	_	_	AT2G22420	GO:0055114,GO:0020037,GO:0006979,GO:0004601		Peroxidase superfamily protein	_				5
Kaladp0096s0124	_	_	AT4G21120	GO:0016020,GO:0015171,GO:0003333	AAT1,CAT1	amino acid transporter 1	_				5
Kaladp0351s0004	_	_	AT1G28690			Tetratricopeptide repeat (TPR)-like superfamily protein	_				5
Kaladp0471s0002	_	_	AT2G38290	GO:0016020,GO:0015696,GO:0008519,GO:0072488	AMT2,AMT2;1,ATAMT2	ammonium transporter 2	_				5
Kaladp0577s0004	_	_	AT2G37480				_				5
Kaladp0748s0046	_	_	AT1G19330	GO:0005515			_				5
Kaladp0809s0044	_	_	AT4G23990		ATCSLG3,CSLG3	cellulose synthase like G3	_				5
Kaladp0024s0122	CAM	b-CA	AT3G01500	GO:0008270,GO:0004089	ATBCA1,ATSABP3,CA1,SABP3	carbonic anhydrase 1	_	CAM	CAM	β-CA_0024s0122	4
Kaladp0102s0147	_	_	AT2G26150	GO:0043565,GO:0006355,GO:0005634,GO:0003700	ATHSFA2,HSFA2	heat shock transcription factor A2	HSF	Diamond	TF	HSFA2	4
Kaladp0192s0026	_	_	AT1G78600	GO:0008270,GO:0005622	DBB3,LZF1,STH3	light-regulated zinc finger protein 1	Orphans	Diamond	TF	LZF1	4	[Datta S 2008 Plant Cell LZF1/SALT TOLERANCE HOMOLOG3, an Arabidopsis B-box protein involved in light-dependent development and gene expression, undergoes COP1-mediated ubiquitination.]
Kaladp0095s0568	_	_	AT5G62470		ATMYB96,MYB96,MYBCOV1	myb domain protein 96	MYB	Diamond	TF	MYB96	4
Kaladp0006s0050	_	_	AT5G63470		NF-YC4	nuclear factor Y, subunit C4	CCAAT	Diamond	TF	NF-YC4	4
Kaladp0040s0664	_	_	AT4G28610		AtPHR1,PHR1	phosphate starvation response 1	G2-like	Diamond	TF	PHR1	4
Kaladp0001s0233	_	_	AT1G24625		ZFP7	zinc finger protein 7	C2H2	Diamond	TF	ZFP7	4
Kaladp0076s0124	_	_	AT4G35270	GO:0005515		Plant regulator RWP-RK family protein	RWP-RK	Diamond	TF		4
Kaladp0081s0169	_	_	AT2G06025	GO:0008080		Acyl-CoA N-acyltransferases (NAT) superfamily protein	GNAT	Diamond	TF		4
Kaladp0095s0687	_	_	AT1G69570	GO:0006355,GO:0003677		Dof-type zinc finger DNA-binding family protein	C2C2-Dof	Diamond	TF		4
Kaladp0878s0025	_	_	AT1G07050	GO:0005515		CCT motif family protein	Orphans	Diamond	TF		4
Kaladp0016s0289	Stomatal	OST1	AT4G33950	GO:0006468,GO:0004672	ATOST1,OST1,P44,SNRK2-6,SNRK2.6,SRK2E	Protein kinase superfamily protein	_	Stomatal	Stomatal	OST1_0016s0289	4
Kaladp0001s0090	_	_	AT3G02690	GO:0016021,GO:0016020		nodulin MtN21 /EamA-like transporter family protein	_				4
Kaladp0001s0278	_	_	AT1G71900	GO:0016021,GO:0015693,GO:0015095		Protein of unknown function (DUF803)	_				4
Kaladp0003s0158	_	_	AT4G02280	GO:0016157,GO:0005985	ATSUS3,SUS3	sucrose synthase 3	_				4
Kaladp0005s0004	_	_	AT5G11090			serine-rich protein-related	_				4
Kaladp0008s0014	_	_	AT1G56070	GO:0005525	LOS1	Ribosomal protein S5/Elongation factor G/III/V family protein	_				4
Kaladp0011s0260	_	_	AT5G03555	GO:0055085,GO:0016020,GO:0005215		permease, cytosine/purines, uracil, thiamine, allantoin family protein	_				4
Kaladp0011s0896	_	_	AT3G09280				_				4
Kaladp0011s1039	_	_	AT1G67570			Protein of unknown function (DUF3537)	_				4
Kaladp0016s0067	_	_	AT1G20960	GO:0005524,GO:0003676,GO:0031204,GO:0008565	emb1507	U5 small nuclear ribonucleoprotein helicase, putative	_				4
Kaladp0020s0070	_	_	AT3G09010	GO:0006468,GO:0004672		Protein kinase superfamily protein	_				4
Kaladp0024s0410	_	_	AT2G38290	GO:0016020,GO:0015696,GO:0008519,GO:0072488	AMT2,AMT2;1,ATAMT2	ammonium transporter 2	_				4
Kaladp0027s0049	_	_	AT4G32295				_				4
Kaladp0032s0143	_	_	AT5G05220				_				4
Kaladp0032s0342	_	_	AT5G59610			Chaperone DnaJ-domain superfamily protein	_				4
Kaladp0036s0185	_	_	AT2G01970	GO:0016021		Endomembrane protein 70 protein family	_				4
Kaladp0036s0259	_	_	AT2G29670			Tetratricopeptide repeat (TPR)-like superfamily protein	_				4
Kaladp0037s0166	_	_	AT3G08510	GO:0005515,GO:0035556,GO:0007165,GO:0006629,GO:0004435	ATPLC2,PLC2	phospholipase C 2	_				4
Kaladp0038s0051	_	_	AT5G10420			MATE efflux family protein	_				4
Kaladp0039s0094	_	_	AT5G63040				_				4
Kaladp0039s0566	_	_	AT1G53390	GO:0016887,GO:0005524		P-loop containing nucleoside triphosphate hydrolases superfamily protein	_				4
Kaladp0040s0100	_	_	AT2G42790	GO:0046912	CSY3	citrate synthase 3	_				4
Kaladp0040s0718	_	_	AT5G48730			Pentatricopeptide repeat (PPR) superfamily protein	_				4
Kaladp0042s0085	_	_	AT1G47128	GO:0008234,GO:0006508	RD21,RD21A	Granulin repeat cysteine protease family protein	_				4
Kaladp0042s0274	_	_	AT1G60900	GO:0003676		U2 snRNP auxilliary factor, large subunit, splicing factor	_				4
Kaladp0047s0005	_	_	AT4G34760	GO:0009733		SAUR-like auxin-responsive protein family	_				4
Kaladp0048s0124	_	_	AT5G39450	GO:0005515		F-box family protein	_				4
Kaladp0048s0271	_	_	AT2G28780				_				4
Kaladp0048s0679	_	_	AT5G08500	GO:0016021		Transmembrane CLPTM1 family protein	_				4
Kaladp0050s0104	_	_	AT1G27170	GO:0005524,GO:0005515		transmembrane receptors;ATP binding	_				4
Kaladp0050s0238	_	_	AT4G39720			VQ motif-containing protein	_				4
Kaladp0050s0299	_	_	AT1G13360				_				4
Kaladp0055s0345	_	_	AT4G11260		ATSGT1B,EDM1,ETA3,RPR1,SGT1B	phosphatase-related	_				4
Kaladp0058s0272	_	_	AT3G25250	GO:0006468,GO:0005524,GO:0004672	AGC2,AGC2-1,AtOXI1,OXI1	AGC (cAMP-dependent, cGMP-dependent and protein kinase C) kinase family protein	_				4
Kaladp0058s0583	_	_	AT1G74640			alpha/beta-Hydrolases superfamily protein	_				4
Kaladp0059s0267	_	_	AT1G23180			ARM repeat superfamily protein	_				4
Kaladp0059s0347	_	_	AT3G06580	GO:0005524	GAL1,GALK	Mevalonate/galactokinase family protein	_				4
Kaladp0062s0068	_	_	AT5G66330	GO:0005515		Leucine-rich repeat (LRR) family protein	_				4
Kaladp0064s0046	_	_	AT2G01590		CRR3	chlororespiratory reduction 3	_				4
Kaladp0066s0002	_	_	AT3G17000		UBC32	ubiquitin-conjugating enzyme 32	_				4
Kaladp0068s0074	_	_	AT2G04039				_				4
Kaladp0068s0235	_	_	AT1G62250				_				4
Kaladp0071s0364	_	_					_				4
Kaladp0073s0061	_	_	AT5G18840	GO:0055085,GO:0016021		Major facilitator superfamily protein	_				4
Kaladp0074s0062	_	_	AT4G26370	GO:0006353		antitermination NusB domain-containing protein	_				4
Kaladp0081s0074	_	_	AT3G24190			Protein kinase superfamily protein	_				4
Kaladp0087s0088	_	_	AT3G11670		DGD1	UDP-Glycosyltransferase superfamily protein	_				4
Kaladp0089s0009	_	_	AT2G26570			Plant protein of unknown function (DUF827)	_				4
Kaladp0089s0129	_	_	AT5G47770	GO:0008299	FPS1	farnesyl diphosphate synthase 1	_				4
Kaladp0091s0050	_	_					_				4
Kaladp0091s0069	_	_	AT5G20090	GO:0006850,GO:0005743		Uncharacterised protein family (UPF0041)	_				4
Kaladp0095s0198	_	_	AT5G39350			Tetratricopeptide repeat (TPR)-like superfamily protein	_				4
Kaladp0095s0262	_	_	AT5G51750	GO:0006508,GO:0004252	ATSBT1.3,SBT1.3	subtilase 1.3	_				4
Kaladp0095s0536	_	_	AT5G12080	GO:0055085,GO:0016020	ATMSL10,MSL10	mechanosensitive channel of small conductance-like 10	_				4
Kaladp0098s0003	_	_					_				4
Kaladp0098s0123	_	_	AT5G27380	GO:0006750,GO:0005524,GO:0004363	GSH2,GSHB	glutathione synthetase 2	_				4
Kaladp0151s0002	_	_	AT3G20810			2-oxoglutarate (2OG) and Fe(II)-dependent oxygenase superfamily protein	_				4
Kaladp0310s0001	_	_	AT5G11840			Protein of unknown function (DUF1230)	_				4
Kaladp0445s0001	_	_	AT4G39870			TLD-domain containing nucleolar protein	_				4
Kaladp0488s0019	_	_	AT5G16180	GO:0003723	ATCRS1,CRS1	ortholog of maize chloroplast splicing factor CRS1	_				4
Kaladp0493s0008	_	_	AT5G61670				_				4
Kaladp0515s0184	_	_	AT1G79630	GO:0003824,GO:0006470,GO:0004722		Protein phosphatase 2C family protein	_				4
Kaladp0551s0003	_	_	AT5G20110	GO:0007017,GO:0005875		Dynein light chain type 1 family protein	_				4
Kaladp0921s0004	_	_	AT4G32295				_				4
Kaladp1139s0001	_	_	AT3G14130	GO:0016491		Aldolase-type TIM barrel family protein	_				4
Kaladp1203s0004	_	_	AT5G18670		BAM9,BMY3	beta-amylase 3	_				4
Kaladp1221s0019	_	_	AT4G26490			Late embryogenesis abundant (LEA) hydroxyproline-rich glycoprotein family	_				4
Kaladp0095s0564	CAM	MDH	AT3G47520	GO:0055114,GO:0016616,GO:0006694,GO:0003854,GO:0019752	MDH	malate dehydrogenase	_	CAM	CAM	MDH_0095s0564	3
Kaladp0033s0124	CAM	NAD-ME	AT2G13560	GO:0055114,GO:0004471,GO:0051287	NAD-ME1	NAD-dependent malic enzyme 1	_	CAM	CAM	NAD-ME_0033s0124	3
Kaladp0076s0229	CAM	PPDK	AT4G15530	GO:0016772,GO:0016310,GO:0016301,GO:0005524,GO:0050242,GO:0006090	PPDK	pyruvate orthophosphate dikinase	_	CAM	CAM	PPDK_0076s0229	3
Kaladp0099s0080	_	_	AT5G02810	GO:0000160,GO:0005515	APRR7,PRR7	pseudo-response regulator 7	Pseudo ARR-B	Circadian	TF	PRR7_0099s0080	3
Kaladp0061s0140	_	_	AT3G30530	GO:0043565,GO:0006355,GO:0003700	ATBZIP42,bZIP42	basic leucine-zipper 42	bZIP	Diamond	TF	bZIP42	3
Kaladp0032s0455	_	_	AT2G21060	GO:0008270,GO:0003676,GO:0006355,GO:0003677	ATCSP4,ATGRP2B,GRP2B	glycine-rich protein 2B	CSD	Diamond	TF	GRP2B	3
Kaladp0075s0058	_	_	AT3G46640		LUX,PCL1	Homeodomain-like superfamily protein	G2-like	Diamond	TF	LUX	3
Kaladp0395s0030	_	_	AT5G61430	GO:0006355,GO:0003677	ANAC100,ATNAC5,NAC100	NAC domain containing protein 100	NAC	Diamond	TF	NAC100	3
Kaladp0095s0494	_	_	AT4G32570		TIFY8	TIFY domain protein 8	Tify	Diamond	TF	TIFY8	3
Kaladp0096s0082	_	_	AT1G13960	GO:0043565,GO:0006355,GO:0003700	WRKY4	WRKY DNA-binding protein 4	WRKY	Diamond	TF	WRKY4	3
Kaladp0059s0317	_	_	AT5G48250	GO:0008270,GO:0005622,GO:0005515		B-box type zinc finger protein with CCT domain	C2C2-CO-like	Diamond	TF		3
Kaladp0060s0038	_	_	AT4G38960	GO:0008270,GO:0005622		B-box type zinc finger family protein	Orphans	Diamond	TF		3
Kaladp0840s0007	Stomatal	KAT2	AT5G46240		KAT1	potassium channel in Arabidopsis thaliana 1	_	Stomatal	Stomatal	KAT2_0840s0007	3
Kaladp0033s0113	Stomatal	PHOT2	AT5G58140	GO:0006468,GO:0004672	NPL1,PHOT2	phototropin 2	_	Stomatal	Stomatal	PHOT2_0033s0113	3
Kaladp0001s0273	_	_					_				3
Kaladp0004s0007	_	_	AT1G04260		MPI7,MPIP7,PRA1.D	CAMV movement protein interacting protein 7	_				3
Kaladp0008s0647	_	_	AT5G61500		ATATG3,ATG3	autophagy 3 (APG3)	_				3
Kaladp0008s0726	_	_	AT3G47160			RING/U-box superfamily protein	_				3
Kaladp0010s0216	_	_	AT4G39490	GO:0055114,GO:0020037,GO:0016705,GO:0005506	CYP96A10	cytochrome P450, family 96, subfamily A, polypeptide 10	_				3
Kaladp0011s0086	_	_	AT3G02430			Protein of unknown function (DUF679)	_				3
Kaladp0011s0235	_	_	AT4G30420	GO:0016021,GO:0016020,GO:0022857		nodulin MtN21 /EamA-like transporter family protein	_				3
Kaladp0011s0279	_	_	AT5G03650	GO:0043169,GO:0005975,GO:0003824	SBE2.2	starch branching enzyme 2.2	_				3
Kaladp0011s0357	_	_	AT2G31010	GO:0006468,GO:0004672		Protein kinase superfamily protein	_				3
Kaladp0011s0475	_	_	AT3G16250	GO:0051536,GO:0009055	NDF4	NDH-dependent cyclic electron flow 1	_				3
Kaladp0011s0583	_	_	AT3G17930				_				3
Kaladp0011s0812	_	_	AT2G13360		AGT,AGT1,SGAT	alanine:glyoxylate aminotransferase	_				3
Kaladp0011s1341	_	_	AT5G54080	GO:0055114,GO:0006570,GO:0006559,GO:0004411	HGO	homogentisate 1,2-dioxygenase	_				3
Kaladp0016s0087	_	_	AT5G66330	GO:0005515		Leucine-rich repeat (LRR) family protein	_				3
Kaladp0016s0370	_	_	AT4G21160	GO:0005515,GO:0005096	AGD12,ZAC	Calcium-dependent ARF-type GTPase activating protein family	_				3
Kaladp0016s0386	_	_	AT5G05140	GO:0006351,GO:0005634,GO:0003677		Transcription elongation factor (TFIIS) family protein	_				3
Kaladp0018s0063	_	_					_				3
Kaladp0019s0019	_	_	AT1G31780	GO:0017119,GO:0006891			_				3
Kaladp0022s0068	_	_	AT1G19400			Erythronate-4-phosphate dehydrogenase family protein	_				3
Kaladp0022s0115	_	_	AT5G10550	GO:0005515	GTE2	global transcription factor group E2	_				3
Kaladp0024s0584	_	_	AT1G23740	GO:0055114,GO:0016491,GO:0008270		Oxidoreductase, zinc-binding dehydrogenase family protein	_				3
Kaladp0026s0170	_	_	AT4G38130		ATHD1,ATHDA19,HD1,HDA1,HDA19,RPD3A	histone deacetylase 1	_				3
Kaladp0027s0057	_	_	AT3G48890		ATMAPR3,ATMP2,MAPR3,MSBP2	membrane-associated progesterone binding protein 3	_				3
Kaladp0032s0029	_	_	AT1G77410	GO:0005975,GO:0004553	BGAL16	beta-galactosidase 16	_				3
Kaladp0032s0388	_	_	AT5G51600	GO:0008017,GO:0000910,GO:0000226	ATMAP65-3,MAP65-3,PLE	Microtubule associated protein (MAP65/ASE1) family protein	_				3
Kaladp0033s0164	_	_	AT2G34250	GO:0016020,GO:0015031		SecY protein transport family protein	_				3
Kaladp0034s0064	_	_	AT1G10740			alpha/beta-Hydrolases superfamily protein	_				3
Kaladp0034s0091	_	_	AT3G26320	GO:0055114,GO:0020037,GO:0016705,GO:0005506	CYP71B36	cytochrome P450, family 71, subfamily B, polypeptide 36	_				3
Kaladp0034s0150	_	_	AT3G13690	GO:0006468,GO:0005524,GO:0004672		Protein kinase protein with adenine nucleotide alpha hydrolases-like domain	_				3
Kaladp0037s0346	_	_	AT1G52640			Pentatricopeptide repeat (PPR) superfamily protein	_				3
Kaladp0039s0095	_	_	AT5G63050		EMB2759	embryo defective 2759	_				3
Kaladp0039s0225	_	_	AT3G15390		SDE5	silencing defective 5	_				3
Kaladp0040s0053	_	_	AT3G63380	GO:0046872,GO:0000166		ATPase E1-E2 type family protein / haloacid dehalogenase-like hydrolase family protein	_				3
Kaladp0040s0076	_	_	AT1G44575		NPQ4,PSBS	Chlorophyll A-B binding family protein	_				3
Kaladp0040s0463	_	_	AT3G29270			RING/U-box superfamily protein	_				3
Kaladp0040s0693	_	_	AT3G07250	GO:0007165		nuclear transport factor 2 (NTF2) family protein / RNA recognition motif (RRM)-containing protein	_				3
Kaladp0042s0076	_	_	AT1G28220	GO:0016021,GO:0005215	ATPUP3,PUP3	purine permease 3	_				3
Kaladp0042s0164	_	_	AT1G05590	GO:0005975,GO:0004553	ATHEX3,HEXO2	beta-hexosaminidase 2	_				3
Kaladp0043s0165	_	_	AT4G32430			Pentatricopeptide repeat (PPR) superfamily protein	_				3
Kaladp0045s0056	_	_	AT4G10300			RmlC-like cupins superfamily protein	_				3
Kaladp0046s0134	_	_	AT1G03090		MCCA	methylcrotonyl-CoA carboxylase alpha chain, mitochondrial / 3-methylcrotonyl-CoA carboxylase 1 (MCCA)	_				3
Kaladp0047s0130	_	_	AT1G22150	GO:0016021,GO:0015116,GO:0008272,GO:0055085,GO:0016020,GO:0008271,GO:0005886	SULTR1;3	sulfate transporter 1;3	_				3
Kaladp0047s0277	_	_	AT5G15080	GO:0006468,GO:0004672		Protein kinase superfamily protein	_				3
Kaladp0048s0469	_	_	AT5G57655			xylose isomerase family protein	_				3
Kaladp0048s0602	_	_	AT3G20240			Mitochondrial substrate carrier family protein	_				3
Kaladp0048s0625	_	_	AT4G19170		CCD4,NCED4	nine-cis-epoxycarotenoid dioxygenase 4	_				3
Kaladp0050s0179	_	_	AT1G63770	GO:0006508		Peptidase M1 family protein	_				3
Kaladp0052s0011	_	_	AT3G49220	GO:0004857,GO:0042545,GO:0030599,GO:0005618		Plant invertase/pectin methylesterase inhibitor superfamily	_				3
Kaladp0053s0003	_	_	AT2G48070		RPH1	resistance to phytophthora 1	_				3
Kaladp0053s0057	_	_	AT1G78440	GO:0055114,GO:0016491	ATGA2OX1,GA2OX1	Arabidopsis thaliana gibberellin 2-oxidase 1	_				3
Kaladp0053s0401	_	_	AT2G27610			Tetratricopeptide repeat (TPR)-like superfamily protein	_				3
Kaladp0055s0218	_	_	AT3G06370	GO:0016021,GO:0015299,GO:0006812	ATNHX4,NHX4	sodium hydrogen exchanger 4	_				3
Kaladp0058s0005	_	_	AT4G31420			Zinc finger protein 622	_				3
Kaladp0058s0018	_	_	AT4G31750	GO:0006470,GO:0004722	WIN2	HOPW1-1-interacting 2	_				3
Kaladp0058s0148	_	_	AT5G62910			RING/U-box superfamily protein	_				3
Kaladp0058s0206	_	_	AT1G02850	GO:0005975,GO:0004553	BGLU11	beta glucosidase 11	_				3
Kaladp0058s0207	_	_	AT2G23140	GO:0016567,GO:0004842,GO:0005515		RING/U-box superfamily protein with ARM repeat domain	_				3
Kaladp0058s0468	_	_	AT4G21190		emb1417	Pentatricopeptide repeat (PPR) superfamily protein	_				3
Kaladp0060s0120	_	_	AT2G38480			Uncharacterised protein family (UPF0497)	_				3
Kaladp0060s0385	_	_	AT1G62040	GO:0005737,GO:0000045	ATG8C	Ubiquitin-like superfamily protein	_				3
Kaladp0061s0060	_	_	AT5G49015			Expressed protein	_				3
Kaladp0067s0032	_	_	AT2G13600			Pentatricopeptide repeat (PPR) superfamily protein	_				3
Kaladp0067s0275	_	_	AT2G47770	GO:0016021	ATTSPO,TSPO	TSPO(outer membrane tryptophan-rich sensory protein)-related	_				3
Kaladp0068s0282	_	_	AT3G06483		ATPDHK,PDK	pyruvate dehydrogenase kinase	_				3
Kaladp0068s0356	_	_	AT1G60420			DC1 domain-containing protein	_				3
Kaladp0069s0035	_	_	AT3G06850	GO:0016746,GO:0008152	BCE2,DIN3,LTA1	2-oxoacid dehydrogenases acyltransferase family protein	_				3
Kaladp0071s0065	_	_	AT2G03420				_				3
Kaladp0073s0005	_	_	AT1G76100	GO:0009055,GO:0005507	PETE1	plastocyanin 1	_				3
Kaladp0073s0025	_	_	AT1G29700			Metallo-hydrolase/oxidoreductase superfamily protein	_				3
Kaladp0081s0167	_	_	AT5G12110	GO:0006414,GO:0005853,GO:0003746		Glutathione S-transferase, C-terminal-like;Translation elongation factor EF1B/ribosomal protein S6	_				3
Kaladp0081s0401	_	_	AT1G42550		PMI1	plastid movement impaired1	_				3
Kaladp0085s0151	_	_	AT4G33150		LKR,LKR/SDH,SDH	lysine-ketoglutarate reductase/saccharopine dehydrogenase bifunctional enzyme	_				3
Kaladp0087s0176	_	_	AT5G06860		ATPGIP1,PGIP1	polygalacturonase inhibiting protein 1	_				3
Kaladp0091s0145	_	_	AT5G46770				_				3
Kaladp0092s0012	_	_	AT3G16620	GO:0005525	ATTOC120,TOC120	translocon outer complex protein 120	_				3
Kaladp0095s0213	_	_	AT4G18910	GO:0016020,GO:0006810,GO:0005215	ATNLM2,NIP1;2,NLM2	NOD26-like intrinsic protein 1;2	_				3
Kaladp0095s0250	_	_	AT3G47420	GO:0055085,GO:0022857,GO:0016021	ATPS3,PS3	phosphate starvation-induced gene 3	_				3
Kaladp0095s0559	_	_	AT1G18730		NDF6	NDH dependent flow 6	_				3
Kaladp0095s0621	_	_	AT3G48040	GO:0007264,GO:0005525	ARAC8,ATRAC8,ATROP10,ROP10	RHO-related protein from plants 10	_				3
Kaladp0099s0039	_	_	AT1G75220	GO:0055085,GO:0016021		Major facilitator superfamily protein	_				3
Kaladp0100s0058	_	_	AT2G28760	GO:0055114,GO:0016616,GO:0006694,GO:0003854	UXS6	UDP-XYL synthase 6	_				3
Kaladp0101s0037	_	_	AT1G07920	GO:0005525		GTP binding Elongation factor Tu family protein	_				3
Kaladp0101s0103	_	_	AT1G12450			SNARE associated Golgi protein family	_				3
Kaladp0101s0247	_	_	AT1G69500	GO:0055114,GO:0020037,GO:0016705,GO:0005506	CYP704B1	cytochrome P450, family 704, subfamily B, polypeptide 1	_				3
Kaladp0102s0105	_	_	AT5G11580			Regulator of chromosome condensation (RCC1) family protein	_				3
Kaladp0152s0002	_	_					_				3
Kaladp0213s0005	_	_	AT3G24160		PMP	putative type 1 membrane protein	_				3
Kaladp0213s0009	_	_	AT4G20070	GO:0016787,GO:0008152	AAH,ATAAH	allantoate amidohydrolase	_				3
Kaladp0266s0029	_	_	AT3G15850	GO:0006629	ADS3,FAD5,FADB,JB67	fatty acid desaturase 5	_				3
Kaladp0375s0012	_	_	AT3G08010		ATAB2	RNA binding	_				3
Kaladp0401s0002	_	_	AT4G25700	GO:0055114,GO:0016491,GO:0006633,GO:0005506	B1,BCH1,BETA-OHASE 1,chy1	beta-hydroxylase 1	_				3
Kaladp0427s0005	_	_	AT1G03220	GO:0006508,GO:0004190		Eukaryotic aspartyl protease family protein	_				3
Kaladp0496s0012	_	_	AT3G43220	GO:0042578,GO:0036092,GO:0007033		Phosphoinositide phosphatase family protein	_				3
Kaladp0609s0002	_	_	AT3G09990	GO:0016021,GO:0006810,GO:0005337		Nucleoside transporter family protein	_				3
Kaladp0666s0003	_	_	AT2G41120				_				3
Kaladp0666s0035	_	_	AT3G56630	GO:0055114,GO:0020037,GO:0016705,GO:0005506	CYP94D2	cytochrome P450, family 94, subfamily D, polypeptide 2	_				3
Kaladp0022s0111	CAM	MDH	AT2G22780	GO:0055114,GO:0016491,GO:0016616,GO:0019752	PMDH1	peroxisomal NAD-malate dehydrogenase 1	_	CAM	CAM	MDH_0022s0111	2
Kaladp0068s0169	CAM	MDH	AT4G17260	GO:0055114,GO:0016616,GO:0016491,GO:0019752		Lactate/malate dehydrogenase family protein	_	CAM	CAM	MDH_0068s0169	2
Kaladp0063s0037	CAM	NAD-ME	AT4G00570	GO:0055114,GO:0004471,GO:0051287	NAD-ME2	NAD-dependent malic enzyme 2	_	CAM	CAM	NAD-ME_0063s0037	2
Kaladp0604s0001	CAM	PPCK2	AT1G08650	GO:0006468,GO:0004672	ATPPCK1,PPCK1	phosphoenolpyruvate carboxylase kinase 1	_	CAM	CAM	PPCK2_0604s0001	2
Kaladp0071s0246	_	_	AT5G02810	GO:0005515,GO:0000160	APRR7,PRR7	pseudo-response regulator 7	Pseudo ARR-B	Circadian	TF	PRR7_0071s0246	2
Kaladp0032s0139	_	_	AT2G40670	GO:0000160	ARR16,RR16	response regulator 16	Orphans	Diamond	TF	ARR16	2
Kaladp0131s0017	_	_	AT5G14170	GO:0005515	CHC1	SWIB/MDM2 domain superfamily protein	SWI/SNF-BAF60b	Diamond	TF	CHC1	2
Kaladp0038s0021	_	_	AT5G50320	GO:0008080,GO:0051536,GO:0003824	AtELP3,ELO3,ELP3,HAC8,HAG3	radical SAM domain-containing protein / GCN5-related N-acetyltransferase (GNAT) family protein	GNAT	Diamond	TF	ELP3	2
Kaladp0045s0271	_	_	AT3G24050	GO:0043565,GO:0008270,GO:0006355,GO:0003700	GATA1	GATA transcription factor 1	C2C2-GATA	Diamond	TF	GATA1	2
Kaladp0025s0031	_	_	AT3G13540		ATMYB5,MYB5	myb domain protein 5	MYB	Diamond	TF	MYB5	2
Kaladp0008s0256	_	_	AT5G48150		PAT1	GRAS family transcription factor	GRAS	Diamond	TF	PAT1	2
Kaladp0076s0003	_	_	AT1G09530	GO:0046983	PAP3,PIF3,POC1	phytochrome interacting factor 3	bHLH	Diamond	TF	PIF3	2
Kaladp0021s0009	_	_	AT4G36930	GO:0046983	SPT	basic helix-loop-helix (bHLH) DNA-binding superfamily protein	bHLH	Diamond	TF	SPT	2
Kaladp0039s0381	_	_	AT5G65210	GO:0043565,GO:0006355,GO:0003700,GO:0006351	TGA1	bZIP transcription factor family protein	bZIP	Diamond	TF	TGA1	2
Kaladp0926s0003	_	_	AT4G26640	GO:0043565,GO:0006355,GO:0003700	AtWRKY20,WRKY20	WRKY family transcription factor family protein	WRKY	Diamond	TF	WRKY20	2
Kaladp0037s0489	_	_	AT4G15248	GO:0008270,GO:0005622		B-box type zinc finger family protein	Orphans	Diamond	TF		2
Kaladp0062s0040	_	_	AT1G25550			myb-like transcription factor family protein	G2-like	Diamond	TF		2
Kaladp0001s0070	_	_	AT1G76690	GO:0055114,GO:0016491,GO:0010181	ATOPR2,OPR2	12-oxophytodienoate reductase 2	_				2
Kaladp0001s0113	_	_	AT2G46210	GO:0006629		Fatty acid/sphingolipid desaturase	_				2
Kaladp0001s0118	_	_	AT2G46080				_				2
Kaladp0001s0166	_	_	AT5G57340				_				2
Kaladp0001s0191	_	_	AT1G03100			Pentatricopeptide repeat (PPR) superfamily protein	_				2
Kaladp0003s0076	_	_	AT2G16990	GO:0055085,GO:0022857,GO:0016021		Major facilitator superfamily protein	_				2
Kaladp0005s0064	_	_					_				2
Kaladp0008s0078	_	_	AT4G11150	GO:0046961,GO:0033178,GO:0015991,GO:0016747	emb2448,TUF,TUFF,VHA-E1	vacuolar ATP synthase subunit E1	_				2
Kaladp0008s0235	_	_	AT1G64430			Pentatricopeptide repeat (PPR) superfamily protein	_				2
Kaladp0008s0698	_	_	AT1G32790	GO:0003676	CID11	CTC-interacting domain 11	_				2
Kaladp0008s0706	_	_	AT5G54570	GO:0005975,GO:0004553	BGLU41	beta glucosidase 41	_				2
Kaladp0008s0752	_	_	AT2G42760				_				2
Kaladp0010s0126	_	_	AT4G04640	GO:0046961,GO:0046933,GO:0045261,GO:0015986	ATPC1	ATPase, F1 complex, gamma subunit protein	_				2
Kaladp0011s0114	_	_	AT1G60890	GO:0046488,GO:0016307		Phosphatidylinositol-4-phosphate 5-kinase family protein	_				2
Kaladp0011s0311	_	_	AT3G11780			MD-2-related lipid recognition domain-containing protein / ML domain-containing protein	_				2
Kaladp0011s0358	_	_	AT2G31010			Protein kinase superfamily protein	_				2
Kaladp0011s0555	_	_	AT3G10350	GO:0016887,GO:0005524		P-loop containing nucleoside triphosphate hydrolases superfamily protein	_				2
Kaladp0011s0996	_	_	AT3G56360				_				2
Kaladp0012s0059	_	_	AT3G63140	GO:0050662,GO:0003824	CSP41A	chloroplast stem-loop binding protein of 41 kDa	_				2
Kaladp0015s0197	_	_					_				2
Kaladp0016s0224	_	_	AT2G20920			Protein of unknown function (DUF3353)	_				2
Kaladp0016s0247	_	_	AT1G19910	GO:0033177,GO:0015991,GO:0015078	ATVHA-C2,AVA-2PE,AVA-P2	ATPase, F0/V0 complex, subunit C protein	_				2
Kaladp0016s0299	_	_	AT5G53390	GO:0045017,GO:0004144		O-acyltransferase (WSD1-like) family protein	_				2
Kaladp0016s0323	_	_	AT1G50020				_				2
Kaladp0016s0325	_	_	AT3G02010			Pentatricopeptide repeat (PPR) superfamily protein	_				2
Kaladp0018s0157	_	_	AT4G34460	GO:0005515,GO:0007165	AGB1,ATAGB1,ELK4	GTP binding protein beta 1	_				2
Kaladp0018s0241	_	_	AT2G21520			Sec14p-like phosphatidylinositol transfer family protein	_				2
Kaladp0018s0277	_	_	AT4G27030		FAD4,FADA	fatty acid desaturase A	_				2
Kaladp0021s0087	_	_	AT4G18040	GO:0006413,GO:0005737,GO:0003743,GO:0003723	AT.EIF4E1,CUM1,EIF4E,eIF4E1	eukaryotic translation initiation factor 4E	_				2
Kaladp0022s0006	_	_	AT4G33150	GO:0055114,GO:0016491	LKR,LKR/SDH,SDH	lysine-ketoglutarate reductase/saccharopine dehydrogenase bifunctional enzyme	_				2
Kaladp0022s0014	_	_	AT3G61870				_				2
Kaladp0022s0072	_	_	AT4G36750	GO:0016491		Quinone reductase family protein	_				2
Kaladp0024s0583	_	_	AT1G05385	GO:0010207	LPA19,Psb27-H1	photosystem II 11 kDa protein-related	_				2
Kaladp0024s0693	_	_	AT5G63380	GO:0008152,GO:0003824		AMP-dependent synthetase and ligase family protein	_				2
Kaladp0024s0704	_	_	AT5G14130	GO:0055114,GO:0020037,GO:0006979,GO:0004601		Peroxidase superfamily protein	_				2
Kaladp0024s0727	_	_	AT3G46530		RPP13	NB-ARC domain-containing disease resistance protein	_				2
Kaladp0024s0728	_	_	AT1G58390	GO:0043531		Disease resistance protein (CC-NBS-LRR class) family	_				2
Kaladp0024s0981	_	_	AT1G19910	GO:0033177,GO:0015991,GO:0015078	ATVHA-C2,AVA-2PE,AVA-P2	ATPase, F0/V0 complex, subunit C protein	_				2
Kaladp0026s0143	_	_	AT5G09810		ACT7	actin 7	_				2
Kaladp0029s0118	_	_	AT4G31990	GO:0030170,GO:0009058,GO:0008483,GO:0006520	AAT3,ASP5,ATAAT1	aspartate aminotransferase 5	_				2
Kaladp0031s0059	_	_	AT3G21720	GO:0019752,GO:0004451	ICL	isocitrate lyase	_				2
Kaladp0032s0099	_	_	AT5G17540	GO:0016747		HXXXD-type acyl-transferase family protein	_				2
Kaladp0032s0188	_	_	AT1G68370		ARG1	Chaperone DnaJ-domain superfamily protein	_				2
Kaladp0032s0305	_	_	AT3G45300	GO:0055114,GO:0003995,GO:0050660,GO:0016627,GO:0008152	ATIVD,IVD,IVDH	isovaleryl-CoA-dehydrogenase	_				2
Kaladp0033s0159	_	_	AT1G29140			Pollen Ole e 1 allergen and extensin family protein	_				2
Kaladp0033s0223	_	_	AT4G34460	GO:0005515,GO:0007165	AGB1,ATAGB1,ELK4	GTP binding protein beta 1	_				2
Kaladp0033s0260	_	_	AT2G15820	GO:0004519	OTP51	endonucleases	_				2
Kaladp0034s0052	_	_	AT5G14740	GO:0008270,GO:0004089	BETA CA2,CA18,CA2	carbonic anhydrase 2	_				2
Kaladp0034s0135	_	_	AT3G24430		HCF101	ATP binding	_				2
Kaladp0034s0161	_	_	AT5G32470			Haem oxygenase-like, multi-helical	_				2
Kaladp0036s0031	_	_	AT5G16970	GO:0055114,GO:0016491,GO:0008270	AER,AT-AER	alkenal reductase	_				2
Kaladp0037s0087	_	_	AT4G30110	GO:0046872,GO:0000166	ATHMA2,HMA2	heavy metal atpase 2	_				2
Kaladp0037s0248	_	_	AT3G32930				_				2
Kaladp0038s0071	_	_	AT1G56190	GO:0006096,GO:0004618		Phosphoglycerate kinase family protein	_				2
Kaladp0039s0040	_	_	AT2G20835				_				2
Kaladp0039s0201	_	_	AT1G61150	GO:0005515		LisH and RanBPM domains containing protein	_				2
Kaladp0039s0237	_	_					_				2
Kaladp0039s0522	_	_	AT1G71140	GO:0055085,GO:0016020,GO:0015297,GO:0015238,GO:0006855		MATE efflux family protein	_				2
Kaladp0040s0353	_	_	AT3G21690	GO:0055085,GO:0016020,GO:0015297,GO:0015238,GO:0006855		MATE efflux family protein	_				2
Kaladp0040s0423	_	_	AT5G14880	GO:0071805,GO:0016020,GO:0015079		Potassium transporter family protein	_				2
Kaladp0040s0472	_	_	AT5G08050			Protein of unknown function (DUF1118)	_				2
Kaladp0040s0608	_	_	AT1G20510	GO:0008152,GO:0003824	OPCL1	OPC-8:0 CoA ligase1	_				2
Kaladp0040s0617	_	_	AT3G19970			alpha/beta-Hydrolases superfamily protein	_				2
Kaladp0040s0658	_	_	AT5G49830		EXO84B	exocyst complex component 84B	_				2
Kaladp0040s0750	_	_	AT1G12840	GO:0033180,GO:0015991,GO:0015078	ATVHA-C,DET3	vacuolar ATP synthase subunit C (VATC) / V-ATPase C subunit / vacuolar proton pump C subunit (DET3)	_				2
Kaladp0042s0323	_	_	AT4G21170			Tetratricopeptide repeat (TPR)-like superfamily protein	_				2
Kaladp0042s0379	_	_	AT4G10490	GO:0055114,GO:0016491		2-oxoglutarate (2OG) and Fe(II)-dependent oxygenase superfamily protein	_				2
Kaladp0043s0177	_	_	AT2G03505			Carbohydrate-binding X8 domain superfamily protein	_				2
Kaladp0045s0347	_	_	AT5G17480		APC1,PC1	pollen calcium-binding protein 1	_				2
Kaladp0045s0471	_	_	AT3G21720	GO:0019752,GO:0004451	ICL	isocitrate lyase	_				2
Kaladp0046s0068	_	_	AT2G06520	GO:0016020,GO:0015979,GO:0009523	PSBX	photosystem II subunit X	_				2
Kaladp0046s0103	_	_	AT2G43400	GO:0055114,GO:0004174	ETFQO	electron-transfer flavoprotein:ubiquinone oxidoreductase	_				2
Kaladp0047s0089	_	_	AT5G64460			Phosphoglycerate mutase family protein	_				2
Kaladp0047s0168	_	_	AT5G49740	GO:0055114,GO:0016491	ATFRO7,FRO7	ferric reduction oxidase 7	_				2
Kaladp0047s0209	_	_	AT4G18840			Pentatricopeptide repeat (PPR-like) superfamily protein	_				2
Kaladp0047s0252	_	_	AT1G78900	GO:0046034,GO:0015992,GO:0033178,GO:0016820,GO:0015991,GO:0005524	VHA-A	vacuolar ATP synthase subunit A	_				2
Kaladp0048s0132	_	_	AT2G41290		SSL2	strictosidine synthase-like 2	_				2
Kaladp0048s0368	_	_	AT4G12680				_				2
Kaladp0048s0378	_	_	AT5G56100	GO:0016021,GO:0012511		glycine-rich protein / oleosin	_				2
Kaladp0048s0448	_	_	AT5G54800		ATGPT1,GPT1	glucose 6-phosphate/phosphate translocator 1	_				2
Kaladp0048s0516	_	_	AT1G72510			Protein of unknown function (DUF1677)	_				2
Kaladp0048s0588	_	_	AT5G57330	GO:0016853,GO:0005975		Galactose mutarotase-like superfamily protein	_				2
Kaladp0048s0623	_	_	AT1G78995				_				2
Kaladp0048s0731	_	_	AT2G20340	GO:0030170,GO:0019752,GO:0016831		Pyridoxal phosphate (PLP)-dependent transferases superfamily protein	_				2
Kaladp0048s0734	_	_	AT1G80160			Lactoylglutathione lyase / glyoxalase I family protein	_				2
Kaladp0048s0775	_	_	AT4G37925	GO:0055114,GO:0016655	NDH-M	subunit NDH-M of NAD(P)H:plastoquinone dehydrogenase complex	_				2
Kaladp0048s0884	_	_	AT5G62810	GO:0016560,GO:0005778,GO:0005515	ATPEX14,PED2,PEX14	peroxin 14	_				2
Kaladp0048s0911	_	_	AT1G74730			Protein of unknown function (DUF1118)	_				2
Kaladp0049s0027	_	_	AT5G10170	GO:0008654,GO:0006021,GO:0004512	ATMIPS3,MIPS3	myo-inositol-1-phosphate synthase 3	_				2
Kaladp0050s0007	_	_	AT2G43630				_				2
Kaladp0050s0211	_	_	AT2G45550	GO:0055114,GO:0020037,GO:0016705,GO:0005506	CYP76C4	cytochrome P450, family 76, subfamily C, polypeptide 4	_				2
Kaladp0050s0275	_	_	AT1G26110		DCP5	decapping 5	_				2
Kaladp0050s0288	_	_	AT1G25570	GO:0005515		Di-glucose binding protein with Leucine-rich repeat domain	_				2
Kaladp0053s0132	_	_	AT1G76100	GO:0009055,GO:0005507	PETE1	plastocyanin 1	_				2
Kaladp0053s0438	_	_	AT4G14040	GO:0008430	EDA38,SBP2	selenium-binding protein 2	_				2
Kaladp0053s0439	_	_	AT4G14010		RALFL32	ralf-like 32	_				2
Kaladp0053s0594	_	_	AT4G17790			SNARE associated Golgi protein family	_				2
Kaladp0053s0611	_	_	AT1G31940				_				2
Kaladp0054s0002	_	_	AT5G15948		CPuORF10	conserved peptide upstream open reading frame 10	_				2
Kaladp0054s0042	_	_	AT3G53940			Mitochondrial substrate carrier family protein	_				2
Kaladp0055s0344	_	_	AT4G26260	GO:0055114,GO:0050113,GO:0019310,GO:0005737,GO:0005506	MIOX4	myo-inositol oxygenase 4	_				2
Kaladp0055s0360	_	_	AT5G52420				_				2
Kaladp0055s0520	_	_	AT2G48120		PAC	pale cress protein (PAC)	_				2
Kaladp0055s0528	_	_	AT5G26690	GO:0046872,GO:0030001		Heavy metal transport/detoxification superfamily protein	_				2
Kaladp0056s0045	_	_	AT5G21430			Chaperone DnaJ-domain superfamily protein	_				2
Kaladp0057s0104	_	_	AT1G09340	GO:0050662,GO:0003824	CRB,CSP41B	chloroplast RNA binding	_				2
Kaladp0058s0182	_	_	AT2G47900	GO:0005515	AtTLP3,TLP3	tubby like protein 3	_				2
Kaladp0058s0335	_	_	AT5G14570	GO:0055085,GO:0016021	ATNRT2.7,NRT2.7	high affinity nitrate transporter 2.7	_				2
Kaladp0058s0504	_	_	AT5G24670	GO:0008270		Cytidine/deoxycytidylate deaminase family protein	_				2
Kaladp0059s0277	_	_	AT1G15020	GO:0045454,GO:0055114,GO:0016972	ATQSOX1,QSO2,QSOX1	quiescin-sulfhydryl oxidase 1	_				2
Kaladp0059s0286	_	_	AT1G71000			Chaperone DnaJ-domain superfamily protein	_				2
Kaladp0059s0327	_	_	AT3G17470	GO:0015969	ATCRSH,CRSH	Ca2+-activated RelA/spot homolog	_				2
Kaladp0060s0306	_	_	AT2G39470	GO:0019898,GO:0015979,GO:0009654,GO:0009523,GO:0005509	PPL2	PsbP-like protein 2	_				2
Kaladp0064s0109	_	_	AT5G19890	GO:0055114,GO:0020037,GO:0006979,GO:0004601		Peroxidase superfamily protein	_				2
Kaladp0068s0369	_	_	AT1G20020	GO:0055114,GO:0016491	ATLFNR2,FNR2	ferredoxin-NADP(+)-oxidoreductase 2	_				2
Kaladp0071s0048	_	_	AT5G15650	GO:0030244,GO:0016866	ATRGP2,RGP2	reversibly glycosylated polypeptide 2	_				2
Kaladp0071s0245	_	_	AT3G45770	GO:0055114,GO:0016491,GO:0008270		Polyketide synthase, enoylreductase family protein	_				2
Kaladp0071s0404	_	_	AT1G10070	GO:0008152,GO:0003824	ATBCAT-2,BCAT-2	branched-chain amino acid transaminase 2	_				2
Kaladp0072s0060	_	_	AT2G23460	GO:0031683,GO:0019001,GO:0007186,GO:0004871,GO:0003924	ATXLG1,XLG1	extra-large G-protein 1	_				2
Kaladp0073s0112	_	_	AT2G20900	GO:0016301,GO:0007205,GO:0004143	ATDGK5,DGK5	diacylglycerol kinase 5	_				2
Kaladp0075s0059	_	_	AT2G39730	GO:0005524	RCA	rubisco activase	_				2
Kaladp0076s0057	_	_	AT1G78070			Transducin/WD40 repeat-like superfamily protein	_				2
Kaladp0079s0068	_	_	AT1G11430			plastid developmental protein DAG, putative	_				2
Kaladp0079s0152	_	_	AT5G10170	GO:0008654,GO:0006021,GO:0004512	ATMIPS3,MIPS3	myo-inositol-1-phosphate synthase 3	_				2
Kaladp0080s0041	_	_	AT5G51050			Mitochondrial substrate carrier family protein	_				2
Kaladp0081s0096	_	_	AT1G74940			Protein of unknown function (DUF581)	_				2
Kaladp0081s0252	_	_	AT1G08090	GO:0055085,GO:0016021	ACH1,ATNRT2.1,ATNRT2:1,LIN1,NRT2,NRT2.1,NRT2:1,NRT2;1AT	nitrate transporter 2:1	_				2
Kaladp0082s0013	_	_	AT4G35190			Putative lysine decarboxylase family protein	_				2
Kaladp0082s0082	_	_	AT1G21460			Nodulin MtN3 family protein	_				2
Kaladp0084s0045	_	_	AT3G49050	GO:0016042,GO:0006629		alpha/beta-Hydrolases superfamily protein	_				2
Kaladp0086s0068	_	_	AT4G08850	GO:0005515,GO:0006468,GO:0005524,GO:0004672		Leucine-rich repeat receptor-like protein kinase family protein	_				2
Kaladp0089s0040	_	_	AT2G22942	GO:0008283,GO:0008083,GO:0005576		growth factors	_				2
Kaladp0091s0172	_	_	AT4G19100			Protein of unknown function (DUF3464)	_				2
Kaladp0092s0206	_	_	AT3G05510	GO:0016746,GO:0006644		Phospholipid/glycerol acyltransferase family protein	_				2
Kaladp0094s0045	_	_	AT3G04590			AT hook motif DNA-binding family protein	_				2
Kaladp0095s0081	_	_	AT1G36320				_				2
Kaladp0095s0098	_	_	AT4G39710	GO:0006457	FKBP16-2	FK506-binding protein 16-2	_				2
Kaladp0095s0103	_	_	AT5G64860	GO:0005975,GO:0004134	DPE1	disproportionating enzyme	_				2
Kaladp0095s0180	_	_	AT3G10060	GO:0006457		FKBP-like peptidyl-prolyl cis-trans isomerase family protein	_				2
Kaladp0095s0210	_	_	AT5G39670			Calcium-binding EF-hand family protein	_				2
Kaladp0095s0422	_	_	AT5G09650	GO:0006796,GO:0005737,GO:0004427,GO:0000287	AtPPa6,PPa6	pyrophosphorylase 6	_				2
Kaladp0095s0596	_	_	AT1G18890	GO:0006468,GO:0005524,GO:0004672	ATCDPK1,CDPK1,CPK10	calcium-dependent protein kinase 1	_				2
Kaladp0095s0659	_	_	AT1G76100	GO:0009055,GO:0005507	PETE1	plastocyanin 1	_				2
Kaladp0098s0017	_	_	AT1G77090	GO:0019898,GO:0015979,GO:0009654,GO:0009523,GO:0005509		Mog1/PsbP/DUF1795-like photosystem II reaction center PsbP family protein	_				2
Kaladp0098s0137	_	_	AT1G54870			NAD(P)-binding Rossmann-fold superfamily protein	_				2
Kaladp0098s0222	_	_	AT5G03290	GO:0055114,GO:0016616,GO:0051287,GO:0000287	IDH-V	isocitrate dehydrogenase V	_				2
Kaladp0099s0097	_	_	AT4G25030				_				2
Kaladp0100s0080	_	_	AT4G14465		AHL20	AT-hook motif nuclear-localized protein 20	_				2
Kaladp0101s0097	_	_	AT4G22890		PGR5-LIKE A	PGR5-LIKE A	_				2
Kaladp0101s0118	_	_	AT5G65110	GO:0055114,GO:0016627,GO:0003995,GO:0006635,GO:0005777,GO:0003997	ACX2,ATACX2	acyl-CoA oxidase 2	_				2
Kaladp0102s0027	_	_	AT2G33430		DAL,DAL1	differentiation and greening-like 1	_				2
Kaladp0103s0026	_	_	AT3G03530	GO:0016788	NPC4	non-specific phospholipase C4	_				2
Kaladp0119s0005	_	_	AT1G76730			NagB/RpiA/CoA transferase-like superfamily protein	_				2
Kaladp0131s0024	_	_	AT5G48370			Thioesterase/thiol ester dehydrase-isomerase superfamily protein	_				2
Kaladp0266s0011	_	_	AT4G16740	GO:0016829,GO:0010333,GO:0008152	ATTPS03,TPS03	terpene synthase 03	_				2
Kaladp0266s0016	_	_	AT1G11440				_				2
Kaladp0266s0021	_	_	AT2G24210	GO:0016829,GO:0010333,GO:0008152,GO:0000287	TPS10	terpene synthase 10	_				2
Kaladp0266s0030	_	_	AT3G15850	GO:0006629	ADS3,FAD5,FADB,JB67	fatty acid desaturase 5	_				2
Kaladp0348s0001	_	_	AT4G24700				_				2
Kaladp0515s0099	_	_	AT1G19450	GO:0055085,GO:0016021		Major facilitator superfamily protein	_				2
Kaladp0515s0140	_	_	AT1G51400			Photosystem II 5 kD protein	_				2
Kaladp0515s0190	_	_	AT4G16130	GO:0005524	ARA1,ATISA1,ISA1	arabinose kinase	_				2
Kaladp0543s0002	_	_	AT5G52800	GO:0006260,GO:0003896		DNA primases	_				2
Kaladp0577s0008	_	_	AT2G39370				_				2
Kaladp0610s0012	_	_	AT2G36885				_				2
Kaladp0674s0107	_	_	AT1G74920	GO:0055114,GO:0016491,GO:0008152	ALDH10A8	aldehyde dehydrogenase 10A8	_				2
Kaladp0761s0003	_	_	AT3G59760		ATCS-C,OASC	O-acetylserine (thiol) lyase isoform C	_				2
Kaladp0808s0027	_	_	AT5G47070	GO:0006468,GO:0005524,GO:0004672		Protein kinase superfamily protein	_				2
Kaladp0863s0023	_	_	AT3G24620	GO:0005089	ATROPGEF8,ROPGEF8	RHO guanyl-nucleotide exchange factor 8	_				2
Kaladp0878s0044	_	_	AT2G30360	GO:0007165	CIPK11,PKS5,SIP4,SNRK3.22	SOS3-interacting protein 4	_				2
Kaladp1006s0008	_	_	AT4G32530	GO:0033177,GO:0015991,GO:0015078		ATPase, F0/V0 complex, subunit C protein	_				2
Kaladp1129s0054	_	_	AT4G17670			Protein of unknown function (DUF581)	_				2
Kaladp1221s0032	_	_	AT1G65900				_				2
Kaladp1236s0002	_	_	AT3G09830	GO:0006468,GO:0004672		Protein kinase superfamily protein	_				2
Kaladp1246s0013	_	_	AT1G74790	GO:0048038,GO:0016901,GO:0005975		catalytics	_				2
Kaladp0018s0287	CAM	b-CA	AT5G14740	GO:0008270,GO:0004089	BETA CA2,CA18,CA2	carbonic anhydrase 2	_	CAM	CAM	β-CA_0018s0287	1
Kaladp0018s0289	CAM	b-CA	AT5G14740	GO:0008270,GO:0004089	BETA CA2,CA18,CA2	carbonic anhydrase 2	_	CAM	CAM	β-CA_0018s0289	1
Kaladp0050s0014	CAM	PPCK	AT1G08650	GO:0006468,GO:0004672	ATPPCK1,PPCK1	phosphoenolpyruvate carboxylase kinase 1	_	CAM	CAM	PPCK_0050s0014	1
Kaladp0607s0046	Circadian	LNK1	AT5G64170			dentin sialophosphoprotein-related	_	Circadian	Circadian	LNK1_0607s0046	1
Kaladp0010s0049	_	_	AT2G33860	GO:0003677,GO:0009725,GO:0006355,GO:0005634	ARF3,ETT	Transcriptional factor B3 family protein / auxin-responsive factor AUX/IAA-related	ARF	Diamond	TF	ARF3	1
Kaladp0024s0032	_	_	AT3G56970	GO:0046983,GO:0003677	BHLH038,ORG2	basic helix-loop-helix (bHLH) DNA-binding superfamily protein	bHLH	Diamond	TF	BHLH038	1
Kaladp0043s0142	_	_	AT5G39660	GO:0006355,GO:0003677	CDF2	cycling DOF factor 2	C2C2-Dof	Diamond	TF	CDF2	1
Kaladp1154s0002	_	_	AT3G47500	GO:0006355,GO:0003677	CDF3	cycling DOF factor 3	C2C2-Dof	Diamond	TF	CDF3	1
Kaladp0029s0144	_	_	AT5G24930	GO:0008270,GO:0005622,GO:0005515	ATCOL4,COL4	CONSTANS-like 4	C2C2-CO-like	Diamond	TF	COL4	1
Kaladp0062s0095	_	_	AT3G04580	GO:0005515,GO:0000160	EIN4	Signal transduction histidine kinase, hybrid-type, ethylene sensor	Orphans	Diamond	TF	EIN4	1
Kaladp0048s0420	_	_	AT1G50640	GO:0006355,GO:0003700	ATERF3,ERF3	ethylene responsive element binding factor 3	AP2-EREBP	Diamond	TF	ERF3	1
Kaladp0065s0023	_	_	AT5G49300	GO:0043565,GO:0008270,GO:0006355,GO:0003700	GATA16	GATA transcription factor 16	C2C2-GATA	Diamond	TF	GATA16	1
Kaladp0039s0413	_	_	AT2G20570		ATGLK1,GLK1,GPRI1	GBF\'s pro-rich region-interacting factor 1	G2-like	Diamond	TF	GPRI1	1
Kaladp0067s0204	_	_	AT1G33240		AT-GTL1,AT-GTL2,GTL1	GT-2-like 1	Trihelix	Diamond	TF	GTL1	1
Kaladp0101s0259	_	_	AT1G75240		AtHB33,HB33	homeobox protein 33	zf-HD	Diamond	TF	HB33	1
Kaladp0042s0372	_	_	AT2G46680	GO:0043565,GO:0006355,GO:0003700,GO:0003677	ATHB-7,ATHB7,HB-7	homeobox 7	HB	Diamond	TF	HB-7	1
Kaladp0024s0811	_	_	AT3G24520	GO:0043565,GO:0006355,GO:0005634,GO:0003700	AT-HSFC1,HSFC1	heat shock transcription factor C1	HSF	Diamond	TF	HSFC1	1
Kaladp0076s0339	_	_	AT4G32010	GO:0008270,GO:0003677	HSI2-L1,HSL1,VAL2	HSI2-like 1	ABI3VP1	Diamond	TF	HSL1	1
Kaladp0101s0274	_	_	AT1G14350		AtMYB124,FLP,MYB124	Duplicated homeodomain-like superfamily protein	MYB	Diamond	TF	MYB124	1
Kaladp0040s0411	_	_	AT5G14750		ATMYB66,MYB66,WER,WER1	myb domain protein 66	MYB	Diamond	TF	MYB66	1
Kaladp0060s0471	_	_	AT5G49620		AtMYB78,MYB78	myb domain protein 78	MYB	Diamond	TF	MYB78	1
Kaladp0042s0080	_	_	AT3G10500	GO:0006355,GO:0003677	anac053,NAC053	NAC domain containing protein 53	NAC	Diamond	TF	NAC053	1
Kaladp0674s0167	_	_	AT5G07680	GO:0006355,GO:0003677	ANAC079,ANAC080,ATNAC4,NAC080	NAC domain containing protein 80	NAC	Diamond	TF	NAC080	1
Kaladp0011s0566	_	_	AT5G04410	GO:0006355,GO:0003677	anac078,NAC2	NAC domain containing protein 2	NAC	Diamond	TF	NAC2	1
Kaladp0021s0045	_	_	AT1G30500	GO:0006355,GO:0003700	NF-YA7	nuclear factor Y, subunit A7	CCAAT	Diamond	TF	NF-YA7	1
Kaladp0003s0022	_	_	AT4G24020	GO:0005515	NLP7	NIN like protein 7	RWP-RK	Diamond	TF	NLP7	1
Kaladp0016s0268	_	_	AT1G75250		ATRL6,RL6,RSM3	RAD-like 6	MYB-related	Diamond	TF	RL6	1
Kaladp0037s0289	_	_	AT1G50420		SCL-3,SCL3	scarecrow-like 3	GRAS	Diamond	TF	SCL3	1
Kaladp0538s0007	_	_	AT1G64860	GO:0016987,GO:0006355,GO:0006352,GO:0003700,GO:0003677	RPOD1,SIG1,SIG2,SIGA,SIGB	sigma factor A	Sigma70-like	Diamond	TF	SIG1	1
Kaladp0001s0217	_	_	AT5G60410	GO:0008270,GO:0031668,GO:0019789,GO:0016925,GO:0016049,GO:0005634	ATSIZ1,SIZ1	DNA-binding protein with MIZ/SP-RING zinc finger, PHD-finger and SAP domain	PHD	Diamond	TF	SIZ1	1
Kaladp0016s0148	_	_	AT2G45660	GO:0006355,GO:0005634,GO:0003700,GO:0046983,GO:0003677	AGL20,ATSOC1,SOC1	AGAMOUS-like 20	MADS	Diamond	TF	SOC1	1	Controls flowering and is required for CO to promote flowering. It acts downstream of FT. Overexpression of (SOC1) AGL20 suppresses not only the late flowering of plants that have functional FRI and FLC alleles but also the delayed phase transitions during the vegetative stages of development. AGL20/SOC1 acts with AGL24 to promote flowering and inflorescence meristem identity.AGL20 upregulates ex…
Kaladp0262s0034	_	_	AT1G02065	GO:0005634,GO:0003677	SPL8	squamosa promoter binding protein-like 8	SBP	Diamond	TF	SPL8	1
Kaladp0016s0089	_	_	AT1G75540	GO:0008270,GO:0005622	STH2	salt tolerance homolog2	Orphans	Diamond	TF	STH2	1	Interacts with COP1 to control de-etiolation. Also genetically interacts with COP1 to regulate shade avoidance.
Kaladp0101s0311	_	_	AT2G28550	GO:0006355,GO:0003700,GO:0007275	RAP2.7,TOE1	related to AP2.7	AP2-EREBP	Diamond	TF	TOE1	1
Kaladp0020s0191	_	_	AT2G30590	GO:0043565,GO:0006355,GO:0003700	WRKY21	WRKY DNA-binding protein 21	WRKY	Diamond	TF	WRKY21	1
Kaladp0011s1292	_	_	AT4G27310	GO:0008270,GO:0005622		B-box type zinc finger family protein	Orphans	Diamond	TF		1
Kaladp0019s0045	_	_	AT5G52660			Homeodomain-like superfamily protein	MYB-related	Diamond	TF		1
Kaladp0024s0265	_	_	AT4G25210			DNA-binding storekeeper protein-related transcriptional regulator	GeBP	Diamond	TF		1
Kaladp0028s0044	_	_	AT1G49520	GO:0005515		SWIB complex BAF60b domain-containing protein	SWI/SNF-BAF60b	Diamond	TF		1
Kaladp0030s0014	_	_	AT1G76880			Duplicated homeodomain-like superfamily protein	Trihelix	Diamond	TF		1
Kaladp0039s0452	_	_	AT2G43500	GO:0005515		Plant regulator RWP-RK family protein	RWP-RK	Diamond	TF		1
Kaladp0043s0294	_	_	AT3G24490			Alcohol dehydrogenase transcription factor Myb/SANT-like family protein	Trihelix	Diamond	TF		1
Kaladp0052s0007	_	_	AT5G53420	GO:0005515		CCT motif family protein	Orphans	Diamond	TF		1
Kaladp0055s0370	_	_	AT5G51980	GO:0046872,GO:0005515		Transducin/WD40 repeat-like superfamily protein	C3H	Diamond	TF		1
Kaladp0057s0047	_	_	AT1G72030	GO:0008080		Acyl-CoA N-acyltransferases (NAT) superfamily protein	GNAT	Diamond	TF		1
Kaladp0059s0214	_	_	AT5G61890	GO:0006355,GO:0003700		Integrase-type DNA-binding superfamily protein	AP2-EREBP	Diamond	TF		1
Kaladp0060s0443	_	_	AT5G48250	GO:0008270,GO:0005622,GO:0005515		B-box type zinc finger protein with CCT domain	C2C2-CO-like	Diamond	TF		1
Kaladp0067s0082	_	_	AT1G76880			Duplicated homeodomain-like superfamily protein	Trihelix	Diamond	TF		1
Kaladp0073s0026	_	_	AT1G25550			myb-like transcription factor family protein	G2-like	Diamond	TF		1
Kaladp0094s0095	_	_	AT2G41900	GO:0046872		CCCH-type zinc finger protein with ARM repeat domain	C3H	Diamond	TF		1
Kaladp0095s0610	_	_	AT3G49800			BSD domain-containing protein	BSD	Diamond	TF		1
Kaladp0158s0001	_	_	AT1G25550			myb-like transcription factor family protein	G2-like	Diamond	TF		1
Kaladp0091s0013	Stomatal	QUAC1/ALMT12	AT4G17970	GO:0015743	ALMT12,ATALMT12	aluminum-activated, malate transporter 12	_	Stomatal	Stomatal	ALMT12_0091s0013	1
Kaladp0001s0041	_	_	AT2G33680			Tetratricopeptide repeat (TPR)-like superfamily protein	_				1
Kaladp0001s0061	_	_	AT4G24160			alpha/beta-Hydrolases superfamily protein	_				1
Kaladp0001s0178	_	_	AT4G31870	GO:0055114,GO:0006979,GO:0004602	ATGPX7,GPX7	glutathione peroxidase 7	_				1
Kaladp0001s0199	_	_	AT4G31390			Protein kinase superfamily protein	_				1
Kaladp0001s0235	_	_	AT1G70880			Polyketide cyclase/dehydrase and lipid transport superfamily protein	_				1
Kaladp0001s0308	_	_	AT5G57160	GO:0006310,GO:0006281,GO:0003910,GO:0003677,GO:0005524	ATLIG4,LIG4	DNA ligase IV	_				1
Kaladp0002s0029	_	_	AT3G57430		OTP84	Tetratricopeptide repeat (TPR)-like superfamily protein	_				1
Kaladp0002s0064	_	_	AT5G13490		AAC2	ADP/ATP carrier 2	_				1
Kaladp0002s0071	_	_	AT3G57150	GO:0003723,GO:0006396	AtCBF5,AtNAP57,CBF5,NAP57	homologue of NAP57	_				1
Kaladp0002s0075	_	_	AT5G23520			smr (Small MutS Related) domain-containing protein	_				1
Kaladp0002s0100	_	_	AT2G42760				_				1
Kaladp0003s0013	_	_	AT1G64450			Glycine-rich protein family	_				1
Kaladp0003s0095	_	_	AT1G20030			Pathogenesis-related thaumatin superfamily protein	_				1
Kaladp0003s0146	_	_	AT1G15030			Protein of unknown function (DUF789)	_				1
Kaladp0003s0147	_	_	AT2G24960				_				1
Kaladp0005s0012	_	_	AT4G31020			alpha/beta-Hydrolases superfamily protein	_				1
Kaladp0005s0043	_	_	AT5G59710	GO:0006355,GO:0005634	AtVIP2,VIP2	VIRE2 interacting protein 2	_				1
Kaladp0005s0066	_	_	AT5G61960	GO:0003676	AML1,ML1	MEI2-like protein 1	_				1
Kaladp0006s0006	_	_	AT5G62910			RING/U-box superfamily protein	_				1
Kaladp0006s0012	_	_	AT3G48050	GO:0003682,GO:0006351,GO:0005634,GO:0003677		BAH domain ;TFIIS helical bundle-like domain	_				1
Kaladp0006s0082	_	_	AT5G61800			Pentatricopeptide repeat (PPR) superfamily protein	_				1
Kaladp0006s0088	_	_	AT1G76650		CML38	calmodulin-like 38	_				1
Kaladp0006s0105	_	_	AT5G08170	GO:0009446,GO:0004668	ATAIH,EMB1873	porphyromonas-type peptidyl-arginine deiminase family protein	_				1
Kaladp0007s0001	_	_	AT2G46660		CYP78A6	cytochrome P450, family 78, subfamily A, polypeptide 6	_				1
Kaladp0007s0004	_	_	AT3G61880	GO:0055114,GO:0020037,GO:0016705,GO:0005506	CYP78A9	cytochrome p450 78a9	_				1
Kaladp0007s0021	_	_	AT5G53130	GO:0055085,GO:0016020,GO:0006811,GO:0005216	ATCNGC1,CNGC1	cyclic nucleotide gated channel 1	_				1
Kaladp0007s0071	_	_	AT2G26900	GO:0016020		Sodium Bile acid symporter family	_				1
Kaladp0008s0161	_	_	AT5G23060		CaS	calcium sensing receptor	_				1
Kaladp0008s0184	_	_	AT1G33360	GO:0005524,GO:0051082,GO:0006457		ATP-dependent Clp protease	_				1
Kaladp0008s0187	_	_	AT4G10120	GO:0016157,GO:0005985	ATSPS4F	Sucrose-phosphate synthase family protein	_				1
Kaladp0008s0221	_	_	AT4G14100			transferases, transferring glycosyl groups	_				1
Kaladp0008s0319	_	_	AT5G25610	GO:0008270,GO:0003676	ATRD22,RD22	BURP domain-containing protein	_				1
Kaladp0008s0465	_	_	AT2G27940	GO:0008270,GO:0005515		RING/U-box superfamily protein	_				1
Kaladp0008s0517	_	_	AT1G32415			pentatricopeptide (PPR) repeat-containing protein	_				1
Kaladp0008s0530	_	_	AT4G16835			Tetratricopeptide repeat (TPR)-like superfamily protein	_				1
Kaladp0008s0537	_	_	AT5G38460	GO:0016758,GO:0005789		ALG6, ALG8 glycosyltransferase family	_				1
Kaladp0008s0651	_	_	AT3G14460	GO:0043531		LRR and NB-ARC domains-containing disease resistance protein	_				1
Kaladp0008s0719	_	_	AT1G53035				_				1
Kaladp0008s0776	_	_	AT5G46410		SSP4	SCP1-like small phosphatase 4	_				1
Kaladp0008s0825	_	_	AT2G34650	GO:0006468,GO:0004672,GO:0005524	ABR,PID	Protein kinase superfamily protein	_				1
Kaladp0008s0843	_	_	AT2G20900	GO:0016301,GO:0007205,GO:0004143	ATDGK5,DGK5	diacylglycerol kinase 5	_				1
Kaladp0008s0859	_	_	AT5G54200	GO:0005515		Transducin/WD40 repeat-like superfamily protein	_				1
Kaladp0008s0867	_	_	AT4G21705			Tetratricopeptide repeat (TPR)-like superfamily protein	_				1
Kaladp0008s0872	_	_	AT1G53120	GO:0003723		RNA-binding S4 domain-containing protein	_				1
Kaladp0009s0036	_	_	AT5G39570				_				1
Kaladp0009s0072	_	_	AT1G70170	GO:0031012,GO:0008270,GO:0006508,GO:0004222	MMP	matrix metalloproteinase	_				1
Kaladp0009s0079	_	_	AT3G16110	GO:0045454	ATPDI4,ATPDIL1-6,PDI4,PDIL1-6	PDI-like 1-6	_				1
Kaladp0010s0009	_	_	AT1G78580	GO:0005992,GO:0003824	ATTPS1,TPS1	trehalose-6-phosphate synthase	_				1
Kaladp0010s0037	_	_	AT1G29040				_				1
Kaladp0010s0092	_	_	AT1G11380			PLAC8 family protein	_				1
Kaladp0010s0100	_	_	AT2G24210	GO:0016829,GO:0010333,GO:0008152,GO:0000287	TPS10	terpene synthase 10	_				1
Kaladp0010s0131	_	_	AT1G11860			Glycine cleavage T-protein family	_				1
Kaladp0010s0173	_	_	AT1G75890			GDSL-like Lipase/Acylhydrolase superfamily protein	_				1
Kaladp0010s0221	_	_	AT4G39490	GO:0055114,GO:0020037,GO:0016705,GO:0005506	CYP96A10	cytochrome P450, family 96, subfamily A, polypeptide 10	_				1
Kaladp0011s0017	_	_	AT2G27310			F-box family protein	_				1
Kaladp0011s0077	_	_	AT1G57680				_				1
Kaladp0011s0144	_	_	AT5G20350	GO:0008270	TIP1	Ankyrin repeat family protein with DHHC zinc finger domain	_				1
Kaladp0011s0151	_	_	AT1G76280			Tetratricopeptide repeat (TPR)-like superfamily protein	_				1
Kaladp0011s0184	_	_	AT3G01180		AtSS2,SS2	starch synthase 2	_				1
Kaladp0011s0211	_	_	AT3G45880			2-oxoglutarate (2OG) and Fe(II)-dependent oxygenase superfamily protein	_				1
Kaladp0011s0236	_	_	AT1G67170				_				1
Kaladp0011s0295	_	_	AT2G36145				_				1
Kaladp0011s0402	_	_	AT5G58090	GO:0005975,GO:0004553		O-Glycosyl hydrolases family 17 protein	_				1
Kaladp0011s0419	_	_	AT3G14200			Chaperone DnaJ-domain superfamily protein	_				1
Kaladp0011s0422	_	_	AT1G72390	GO:0003712,GO:0000124			_				1
Kaladp0011s0455	_	_	AT3G13690	GO:0006468,GO:0005524,GO:0004672		Protein kinase protein with adenine nucleotide alpha hydrolases-like domain	_				1
Kaladp0011s0505	_	_	AT3G12150				_				1
Kaladp0011s0519	_	_	AT3G54090		FLN1	fructokinase-like 1	_				1
Kaladp0011s0523	_	_	AT3G54050	GO:0042578,GO:0042132,GO:0005975	HCEF1	high cyclic electron flow 1	_				1
Kaladp0011s0575	_	_	AT3G52180	GO:0008138,GO:0006470	ATPTPKIS1,ATSEX4,DSP4,SEX4	dual specificity protein phosphatase (DsPTP1) family protein	_				1
Kaladp0011s0686	_	_	AT3G53940			Mitochondrial substrate carrier family protein	_				1
Kaladp0011s0749	_	_	AT5G35910	GO:0006396,GO:0000176,GO:0005622,GO:0003676,GO:0008408,GO:0006139		Polynucleotidyl transferase, ribonuclease H fold protein with HRDC domain	_				1
Kaladp0011s0907	_	_	AT3G21870		CYCP2;1	cyclin p2;1	_				1
Kaladp0011s0909	_	_	AT1G05270			TraB family protein	_				1
Kaladp0011s0919	_	_	AT2G32180		PTAC18	plastid transcriptionally active 18	_				1
Kaladp0011s0942	_	_	AT2G04790				_				1
Kaladp0011s1000	_	_	AT2G40765				_				1
Kaladp0011s1038	_	_	AT1G67580	GO:0006468,GO:0005524,GO:0004672		Protein kinase superfamily protein	_				1
Kaladp0011s1107	_	_	AT2G31040			ATP synthase protein I -related	_				1
Kaladp0011s1129	_	_	AT3G59110	GO:0006468,GO:0005524,GO:0004672		Protein kinase superfamily protein	_				1
Kaladp0011s1188	_	_	AT1G59520		CW7	CW7	_				1
Kaladp0011s1237	_	_	AT3G45070	GO:0008146		P-loop containing nucleoside triphosphate hydrolases superfamily protein	_				1
Kaladp0011s1300	_	_	AT5G54400	GO:0008168,GO:0008152		S-adenosyl-L-methionine-dependent methyltransferases superfamily protein	_				1
Kaladp0012s0042	_	_	AT3G22750	GO:0006468,GO:0004672		Protein kinase superfamily protein	_				1
Kaladp0012s0055	_	_	AT3G63190	GO:0006412	AtcpRRF,cpRRF,HFP108,RRF	ribosome recycling factor, chloroplast precursor	_				1
Kaladp0012s0094	_	_	AT2G47990	GO:0005515,GO:0006364,GO:0005730	EDA13,EDA19,SWA1	transducin family protein / WD-40 repeat family protein	_				1
Kaladp0014s0019	_	_	AT5G03770		KDTA	KDO transferase A	_				1
Kaladp0014s0041	_	_	AT5G03530	GO:0005525	ATRAB,ATRAB ALPHA,ATRAB18B,ATRABC2A,RABC2A	RAB GTPase homolog C2A	_				1
Kaladp0015s0034	_	_	AT1G19910	GO:0033177,GO:0015991,GO:0015078	ATVHA-C2,AVA-2PE,AVA-P2	ATPase, F0/V0 complex, subunit C protein	_				1
Kaladp0015s0076	_	_	AT4G22990	GO:0055085,GO:0016021		Major Facilitator Superfamily with SPX (SYG1/Pho81/XPR1) domain-containing protein	_				1
Kaladp0015s0108	_	_	AT3G13770			Pentatricopeptide repeat (PPR) superfamily protein	_				1
Kaladp0015s0168	_	_	AT2G45550	GO:0055114,GO:0020037,GO:0016705,GO:0005506	CYP76C4	cytochrome P450, family 76, subfamily C, polypeptide 4	_				1
Kaladp0015s0177	_	_	AT4G39150			DNAJ heat shock N-terminal domain-containing protein	_				1
Kaladp0016s0036	_	_	AT5G50390			Pentatricopeptide repeat (PPR-like) superfamily protein	_				1
Kaladp0016s0130	_	_					_				1
Kaladp0016s0230	_	_	AT4G34950			Major facilitator superfamily protein	_				1
Kaladp0016s0244	_	_	AT4G34740	GO:0009116	ASE2,ATASE2,ATPURF2,CIA1	GLN phosphoribosyl pyrophosphate amidotransferase 2	_				1
Kaladp0016s0249	_	_	AT4G38970	GO:0006096,GO:0004332	FBA2	fructose-bisphosphate aldolase 2	_				1
Kaladp0016s0312	_	_	AT1G16480			Tetratricopeptide repeat (TPR)-like superfamily protein	_				1
Kaladp0016s0336	_	_	AT2G14170	GO:0055114,GO:0016491,GO:0008152	ALDH6B2	aldehyde dehydrogenase 6B2	_				1
Kaladp0016s0348	_	_	AT5G09420	GO:0016884	ATTOC64-V,MTOM64,TOC64-V	translocon at the outer membrane of chloroplasts 64-V	_				1
Kaladp0016s0359	_	_	AT4G14350	GO:0006468,GO:0005524,GO:0004674,GO:0004672		AGC (cAMP-dependent, cGMP-dependent and protein kinase C) kinase family protein	_				1
Kaladp0016s0402	_	_	AT1G12663				_				1
Kaladp0018s0037	_	_	AT3G58730	GO:0042626		vacuolar ATP synthase subunit D (VATD) / V-ATPase D subunit / vacuolar proton pump D subunit (VATPD)	_				1
Kaladp0018s0187	_	_	AT4G35420	GO:0050662,GO:0003824	DRL1	dihydroflavonol 4-reductase-like1	_				1
Kaladp0018s0203	_	_	AT3G12770		MEF22	mitochondrial editing factor 22	_				1
Kaladp0018s0207	_	_	AT1G19840	GO:0009733		SAUR-like auxin-responsive protein family	_				1
Kaladp0018s0250	_	_	AT3G17210		ATHS1,HS1	heat stable protein 1	_				1
Kaladp0018s0275	_	_	AT3G16730				_				1
Kaladp0019s0067	_	_	AT4G25500	GO:0003676	AT-SRP40,ATRSP35,ATRSP40,RSP35	arginine/serine-rich splicing factor 35	_				1
Kaladp0020s0073	_	_	AT5G01510		RUS5	Protein of unknown function, DUF647	_				1
Kaladp0020s0080	_	_	AT3G51820	GO:0016021,GO:0004659	ATG4,CHLG,G4	UbiA prenyltransferase family protein	_				1
Kaladp0020s0148	_	_	AT3G49200	GO:0045017,GO:0004144		O-acyltransferase (WSD1-like) family protein	_				1
Kaladp0020s0161	_	_	AT4G21065			Tetratricopeptide repeat (TPR)-like superfamily protein	_				1
Kaladp0020s0162	_	_					_				1
Kaladp0020s0211	_	_	AT3G63170			Chalcone-flavanone isomerase family protein	_				1
Kaladp0021s0088	_	_	AT5G14270	GO:0005515	ATBET9,BET9	bromodomain and extraterminal domain protein 9	_				1
Kaladp0021s0108	_	_	AT4G18700	GO:0007165	ATWL4,CIPK12,SnRK3.9,WL4	CBL-interacting protein kinase 12	_				1
Kaladp0022s0031	_	_	AT4G00720	GO:0006468,GO:0004672	ASKTHETA,ATSK32,SK32	shaggy-like protein kinase 32	_				1
Kaladp0022s0053	_	_	AT2G45590	GO:0006468,GO:0004672,GO:0005524		Protein kinase superfamily protein	_				1
Kaladp0022s0061	_	_					_				1
Kaladp0022s0103	_	_	AT4G23470			PLAC8 family protein	_				1
Kaladp0022s0128	_	_	AT5G04550			Protein of unknown function (DUF668)	_				1
Kaladp0022s0137	_	_	AT1G71900	GO:0016021,GO:0015693,GO:0015095		Protein of unknown function (DUF803)	_				1
Kaladp0022s0160	_	_	AT2G46370	GO:0080123,GO:0009864,GO:0009694,GO:0009611	FIN219,JAR1	Auxin-responsive GH3 family protein	_				1
Kaladp0023s0009	_	_	AT5G50260	GO:0008234,GO:0006508		Cysteine proteinases superfamily protein	_				1
Kaladp0023s0027	_	_	AT4G33920	GO:0003824,GO:0006470,GO:0004722		Protein phosphatase 2C family protein	_				1
Kaladp0023s0087	_	_	AT5G64500	GO:0016020,GO:0006810,GO:0005215		Major facilitator superfamily protein	_				1
Kaladp0024s0010	_	_	AT2G25870			haloacid dehalogenase-like hydrolase family protein	_				1
Kaladp0024s0028	_	_	AT4G10500	GO:0055114,GO:0016491		2-oxoglutarate (2OG) and Fe(II)-dependent oxygenase superfamily protein	_				1
Kaladp0024s0136	_	_	AT3G29320	GO:0008184,GO:0005975		Glycosyl transferase, family 35	_				1
Kaladp0024s0142	_	_	AT1G26460			Tetratricopeptide repeat (TPR)-like superfamily protein	_				1
Kaladp0024s0158	_	_	AT2G03810			18S pre-ribosomal assembly protein gar2-related	_				1
Kaladp0024s0173	_	_	AT3G25570	GO:0008295,GO:0006597,GO:0004014		Adenosylmethionine decarboxylase family protein	_				1
Kaladp0024s0183	_	_					_				1
Kaladp0024s0185	_	_	AT1G13245		DVL4,RTFL17	ROTUNDIFOLIA like 17	_				1
Kaladp0024s0189	_	_	AT1G25540		PFT1	phytochrome and flowering time regulatory protein (PFT1)	_				1
Kaladp0024s0266	_	_	AT3G52730	GO:0006122,GO:0005750,GO:0005743		ubiquinol-cytochrome C reductase UQCRX/QCR9-like family protein	_				1
Kaladp0024s0296	_	_					_				1
Kaladp0024s0405	_	_	AT3G08950	GO:0055114,GO:0016491,GO:0016209		electron transport SCO1/SenC family protein	_				1
Kaladp0024s0420	_	_	AT1G79630	GO:0003824,GO:0006470,GO:0004722		Protein phosphatase 2C family protein	_				1
Kaladp0024s0592	_	_	AT3G23270	GO:0046872		Regulator of chromosome condensation (RCC1) family with FYVE zinc finger domain	_				1
Kaladp0024s0685	_	_	AT1G13440	GO:0055114,GO:0016620	GAPC-2,GAPC2	glyceraldehyde-3-phosphate dehydrogenase C2	_				1
Kaladp0024s0749	_	_	AT5G26830	GO:0043039,GO:0016876,GO:0005524,GO:0006418,GO:0004812,GO:0000166		Threonyl-tRNA synthetase	_				1
Kaladp0024s0817	_	_	AT3G02650			Tetratricopeptide repeat (TPR)-like superfamily protein	_				1
Kaladp0024s0832	_	_	AT3G24740			Protein of unknown function (DUF1644)	_				1
Kaladp0024s0846	_	_	AT3G53480	GO:0016887,GO:0005524,GO:0016020	ABCG37,ATPDR9,PDR9,PIS1	pleiotropic drug resistance 9	_				1
Kaladp0024s0960	_	_	AT2G16370	GO:0055114,GO:0009165,GO:0006545,GO:0004146,GO:0006231,GO:0004799	THY-1	thymidylate synthase 1	_				1
Kaladp0024s0991	_	_	AT4G14615	GO:0033617,GO:0005739			_				1
Kaladp0025s0025	_	_	AT4G18750		DOT4	Pentatricopeptide repeat (PPR) superfamily protein	_				1
Kaladp0025s0029	_	_	AT4G25650	GO:0055114,GO:0051537,GO:0016491,GO:0010277	ACD1-LIKE,PTC52,TIC55-IV	ACD1-like	_				1
Kaladp0026s0012	_	_	AT4G10265			Wound-responsive family protein	_				1
Kaladp0027s0037	_	_	AT5G11150	GO:0016192,GO:0016021	ATVAMP713,VAMP713	vesicle-associated membrane protein 713	_				1
Kaladp0027s0073	_	_	AT1G54780		TLP18.3	thylakoid lumen 18.3 kDa protein	_				1
Kaladp0028s0047	_	_	AT4G37190				_				1
Kaladp0029s0059	_	_	AT4G32530	GO:0033177,GO:0015991,GO:0015078		ATPase, F0/V0 complex, subunit C protein	_				1
Kaladp0029s0153	_	_	AT4G31450	GO:0008270,GO:0005515		RING/U-box superfamily protein	_				1
Kaladp0031s0026	_	_	AT3G10050		OMR1	L-O-methylthreonine resistant 1	_				1
Kaladp0031s0073	_	_	AT1G03940	GO:0016747		HXXXD-type acyl-transferase family protein	_				1
Kaladp0031s0097	_	_	AT5G36700		ATPGLP1,PGLP1	2-phosphoglycolate phosphatase 1	_				1
Kaladp0031s0109	_	_	AT5G27290				_				1
Kaladp0032s0162	_	_	AT1G69870	GO:0016020,GO:0006810,GO:0005215	NRT1.7	nitrate transporter 1.7	_				1
Kaladp0032s0238	_	_					_				1
Kaladp0032s0251	_	_	AT5G25610		ATRD22,RD22	BURP domain-containing protein	_				1
Kaladp0032s0310	_	_	AT3G45630	GO:0003676		RNA binding (RRM/RBD/RNP motifs) family protein	_				1
Kaladp0032s0421	_	_	AT5G15320	GO:0015986,GO:0015078,GO:0000276			_				1
Kaladp0033s0086	_	_					_				1
Kaladp0033s0090	_	_	AT3G47650			DnaJ/Hsp40 cysteine-rich domain superfamily protein	_				1
Kaladp0033s0176	_	_	AT3G14420	GO:0016491		Aldolase-type TIM barrel family protein	_				1
Kaladp0033s0184	_	_	AT3G18770			Autophagy-related protein 13	_				1
Kaladp0033s0236	_	_	AT4G14050			Pentatricopeptide repeat (PPR) superfamily protein	_				1
Kaladp0033s0282	_	_	AT4G34030		MCCB	3-methylcrotonyl-CoA carboxylase	_				1
Kaladp0033s0341	_	_	AT4G15440	GO:0055114,GO:0020037,GO:0016705,GO:0005506	CYP74B2,HPL1	hydroperoxide lyase 1	_				1
Kaladp0034s0002	_	_	AT5G67370			Protein of unknown function (DUF1230)	_				1
Kaladp0034s0025	_	_	AT4G31580	GO:0008270,GO:0003676	RSZP22,SRZ-22,SRZ22	serine/arginine-rich 22	_				1
Kaladp0034s0111	_	_	AT1G27170	GO:0007165,GO:0005515,GO:0043531		transmembrane receptors;ATP binding	_				1
Kaladp0034s0147	_	_	AT5G25450	GO:0006122,GO:0005750		Cytochrome bd ubiquinol oxidase, 14kDa subunit	_				1
Kaladp0034s0148	_	_	AT3G15630				_				1
Kaladp0034s0231	_	_	AT5G43790			Pentatricopeptide repeat (PPR) superfamily protein	_				1
Kaladp0035s0043	_	_	AT1G67960				_				1
Kaladp0035s0065	_	_	AT3G10890	GO:0005975,GO:0004553		Glycosyl hydrolase superfamily protein	_				1
Kaladp0036s0090	_	_	AT3G05510	GO:0016746,GO:0008152,GO:0006644		Phospholipid/glycerol acyltransferase family protein	_				1
Kaladp0036s0092	_	_	AT3G05520	GO:0051016,GO:0008290		Subunits of heterodimeric actin filament capping protein Capz superfamily	_				1
Kaladp0036s0095	_	_	AT1G56220			Dormancy/auxin associated family protein	_				1
Kaladp0036s0194	_	_	AT1G14720	GO:0048046,GO:0016762,GO:0006073,GO:0005618,GO:0005975,GO:0004553	ATXTH28,EXGT-A2,XTH28,XTR2	xyloglucan endotransglucosylase/hydrolase 28	_				1
Kaladp0036s0208	_	_	AT1G68020	GO:0005992,GO:0003824	ATTPS6,TPS6	UDP-Glycosyltransferase / trehalose-phosphatase family protein	_				1
Kaladp0036s0278	_	_	AT3G47340	GO:0006529,GO:0004066	ASN1,AT-ASN1,DIN6	glutamine-dependent asparagine synthase 1	_				1
Kaladp0037s0150	_	_	AT3G09040			Pentatricopeptide repeat (PPR) superfamily protein	_				1
Kaladp0037s0229	_	_	AT1G55480		ZKT	protein containing PDZ domain, a K-box domain, and a TPR region	_				1
Kaladp0037s0236	_	_	AT3G13480				_				1
Kaladp0037s0285	_	_	AT1G50460	GO:0016773,GO:0005975,GO:0005524,GO:0046835,GO:0005536,GO:0004396,GO:0001678	ATHKL1,HKL1	hexokinase-like 1	_				1
Kaladp0037s0354	_	_	AT3G15810			Protein of unknown function (DUF567)	_				1
Kaladp0037s0416	_	_	AT4G26270	GO:0006096,GO:0003872	PFK3	phosphofructokinase 3	_				1
Kaladp0037s0454	_	_	AT3G60370	GO:0006457		FKBP-like peptidyl-prolyl cis-trans isomerase family protein	_				1
Kaladp0037s0503	_	_					_				1
Kaladp0037s0507	_	_	AT2G37400			Tetratricopeptide repeat (TPR)-like superfamily protein	_				1
Kaladp0038s0050	_	_	AT5G65380	GO:0055085,GO:0016020,GO:0015297,GO:0015238,GO:0006855		MATE efflux family protein	_				1
Kaladp0038s0078	_	_	AT3G12930			Lojap-related protein	_				1
Kaladp0039s0025	_	_	AT5G56610	GO:0008138,GO:0006470		Phosphotyrosine protein phosphatases superfamily protein	_				1
Kaladp0039s0093	_	_	AT5G63620	GO:0055114,GO:0016491,GO:0008270		GroES-like zinc-binding alcohol dehydrogenase family protein	_				1
Kaladp0039s0099	_	_	AT1G71460			Pentatricopeptide repeat (PPR-like) superfamily protein	_				1
Kaladp0039s0192	_	_	AT3G57430		OTP84	Tetratricopeptide repeat (TPR)-like superfamily protein	_				1
Kaladp0039s0217	_	_	AT4G30930	GO:0005840	NFD1	Ribosomal protein L21	_				1
Kaladp0039s0221	_	_	AT4G21710	GO:0006351,GO:0003899,GO:0003677,GO:0032549	EMB1989,NRPB2,RPB2	DNA-directed RNA polymerase family protein	_				1
Kaladp0039s0226	_	_	AT1G65070	GO:0030983,GO:0006298,GO:0005524,GO:0045910,GO:0016887,GO:0004519		DNA mismatch repair protein MutS, type 2	_				1
Kaladp0039s0236	_	_	AT4G02340			alpha/beta-Hydrolases superfamily protein	_				1
Kaladp0039s0304	_	_	AT3G06670			binding	_				1
Kaladp0039s0306	_	_	AT3G16950	GO:0050660,GO:0008033,GO:0055114,GO:0016491,GO:0045454	LPD1,ptlpd1	lipoamide dehydrogenase 1	_				1
Kaladp0039s0391	_	_	AT1G36990				_				1
Kaladp0039s0411	_	_	AT1G77610	GO:0055085		EamA-like transporter family protein	_				1
Kaladp0039s0530	_	_	AT1G71060			Tetratricopeptide repeat (TPR)-like superfamily protein	_				1
Kaladp0039s0537	_	_	AT1G23080	GO:0055085,GO:0016021	ATPIN7,PIN7	Auxin efflux carrier family protein	_				1
Kaladp0039s0555	_	_	AT5G05580	GO:0006629,GO:0055114,GO:0016717	FAD8	fatty acid desaturase 8	_				1
Kaladp0039s0570	_	_	AT3G52190	GO:0005515	PHF1	phosphate transporter traffic facilitator1	_				1
Kaladp0039s0578	_	_	AT3G01390	GO:0016820,GO:0016471,GO:0015992	AVMA10,VMA10	vacuolar membrane ATPase 10	_				1
Kaladp0039s0614	_	_	AT2G39620			Pentatricopeptide repeat (PPR) superfamily protein	_				1
Kaladp0039s0628	_	_	AT3G55440	GO:0008152,GO:0004807	ATCTIMC,CYTOTPI,TPI	triosephosphate isomerase	_				1
Kaladp0039s0676	_	_	AT5G22580			Stress responsive A/B Barrel Domain	_				1
Kaladp0039s0727	_	_	AT1G51690	GO:0008601,GO:0000159	ATB ALPHA,B ALPHA	protein phosphatase 2A 55 kDa regulatory subunit B alpha isoform	_				1
Kaladp0039s0752	_	_	AT5G11480			P-loop containing nucleoside triphosphate hydrolases superfamily protein	_				1
Kaladp0040s0025	_	_	AT3G62550	GO:0006950		Adenine nucleotide alpha hydrolases-like superfamily protein	_				1
Kaladp0040s0124	_	_	AT5G61960	GO:0003676	AML1,ML1	MEI2-like protein 1	_				1
Kaladp0040s0254	_	_	AT4G33910	GO:0055114,GO:0016491		2-oxoglutarate (2OG) and Fe(II)-dependent oxygenase superfamily protein	_				1
Kaladp0040s0264	_	_	AT2G14820	GO:0005515,GO:0009958	NPY2	Phototropic-responsive NPH3 family protein	_				1
Kaladp0040s0286	_	_	AT1G10020			Protein of unknown function (DUF1005)	_				1
Kaladp0040s0307	_	_	AT1G48840			Plant protein of unknown function (DUF639)	_				1
Kaladp0040s0317	_	_	AT2G26980	GO:0006468,GO:0004672	CIPK3,SnRK3.17	CBL-interacting protein kinase 3	_				1
Kaladp0040s0445	_	_	AT5G61400			Pentatricopeptide repeat (PPR) superfamily protein	_				1
Kaladp0040s0458	_	_	AT5G61370			Pentatricopeptide repeat (PPR) superfamily protein	_				1
Kaladp0040s0577	_	_	AT1G44446	GO:0055114,GO:0010277,GO:0051537,GO:0016491	ATCAO,CAO,CH1	Pheophorbide a oxygenase family protein with Rieske [2Fe-2S] domain	_				1
Kaladp0040s0593	_	_	AT4G35090	GO:0055114,GO:0020037,GO:0004096,GO:0006979	CAT2	catalase 2	_				1
Kaladp0040s0615	_	_	AT2G36750	GO:0016758,GO:0008152	UGT73C1	UDP-glucosyl transferase 73C1	_				1
Kaladp0040s0656	_	_	AT3G07880	GO:0005737,GO:0005094	SCN1	Immunoglobulin E-set superfamily protein	_				1
Kaladp0040s0671	_	_	AT4G17940			Tetratricopeptide repeat (TPR)-like superfamily protein	_				1
Kaladp0040s0705	_	_					_				1
Kaladp0040s0720	_	_	AT3G25250	GO:0006468,GO:0005524,GO:0004672	AGC2,AGC2-1,AtOXI1,OXI1	AGC (cAMP-dependent, cGMP-dependent and protein kinase C) kinase family protein	_				1
Kaladp0040s0752	_	_	AT3G07350			Protein of unknown function (DUF506)	_				1
Kaladp0041s0048	_	_	AT1G07570	GO:0006468,GO:0004672	APK1,APK1A	Protein kinase superfamily protein	_				1
Kaladp0041s0064	_	_	AT1G79440	GO:0055114,GO:0016491,GO:0008152	ALDH5F1,SSADH,SSADH1	aldehyde dehydrogenase 5F1	_				1
Kaladp0042s0065	_	_	AT1G45474	GO:0016020,GO:0009765	LHCA5	photosystem I light harvesting complex gene 5	_				1
Kaladp0042s0079	_	_	AT1G45180	GO:0008270,GO:0005515		RING/U-box superfamily protein	_				1
Kaladp0042s0107	_	_	AT4G24230	GO:0000062	ACBP3	acyl-CoA-binding domain 3	_				1
Kaladp0042s0126	_	_	AT5G04830			Nuclear transport factor 2 (NTF2) family protein	_				1
Kaladp0042s0127	_	_	AT3G10620	GO:0016787	ATNUDX26,NUDX26	nudix hydrolase homolog 26	_				1
Kaladp0042s0161	_	_	AT4G19160				_				1
Kaladp0042s0191	_	_	AT5G05490	GO:0005515	ATREC8,DIF1,REC8,SYN1	Rad21/Rec8-like family protein	_				1
Kaladp0042s0192	_	_	AT5G05490	GO:0000228	ATREC8,DIF1,REC8,SYN1	Rad21/Rec8-like family protein	_				1
Kaladp0042s0226	_	_	AT3G01640	GO:0005524	ATGLCAK,GLCAK	glucuronokinase G	_				1
Kaladp0042s0229	_	_	AT5G14460	GO:0006396,GO:0009982,GO:0009451,GO:0003723,GO:0001522		Pseudouridine synthase family protein	_				1
Kaladp0042s0239	_	_	AT3G17430			Nucleotide-sugar transporter family protein	_				1
Kaladp0042s0252	_	_	AT5G47540			Mo25 family protein	_				1
Kaladp0042s0283	_	_	AT5G65200	GO:0016567,GO:0004842,GO:0005515	ATPUB38,PUB38	plant U-box 38	_				1
Kaladp0042s0347	_	_	AT4G11150	GO:0046961,GO:0033178,GO:0015991,GO:0016747	emb2448,TUF,TUFF,VHA-E1	vacuolar ATP synthase subunit E1	_				1
Kaladp0042s0365	_	_	AT5G42000	GO:0016021,GO:0005789		ORMDL family protein	_				1
Kaladp0043s0025	_	_					_				1
Kaladp0043s0096	_	_	AT1G70070	GO:0005524,GO:0003676	EMB25,ISE2,PDE317	DEAD/DEAH box helicase, putative	_				1
Kaladp0043s0146	_	_	AT1G14150	GO:0019898,GO:0015979,GO:0009654,GO:0009523,GO:0005509	PQL1,PQL2	PsbQ-like 2	_				1
Kaladp0043s0228	_	_	AT5G09820			Plastid-lipid associated protein PAP / fibrillin family protein	_				1
Kaladp0044s0068	_	_	AT4G02350	GO:0006904,GO:0000145	SEC15B	exocyst complex component sec15B	_				1
Kaladp0044s0095	_	_	AT5G36110	GO:0055114,GO:0020037,GO:0016705,GO:0005506	CYP716A1	cytochrome P450, family 716, subfamily A, polypeptide 1	_				1
Kaladp0045s0073	_	_	AT1G49740			PLC-like phosphodiesterases superfamily protein	_				1
Kaladp0045s0118	_	_	AT5G26570	GO:2001070	ATGWD3,OK1,PWD	catalytics;carbohydrate kinases;phosphoglucan, water dikinases	_				1
Kaladp0045s0140	_	_	AT5G43850	GO:0055114,GO:0010309	ARD4,ATARD4	RmlC-like cupins superfamily protein	_				1
Kaladp0045s0150	_	_	AT3G22970			Protein of unknown function (DUF506)	_				1
Kaladp0045s0200	_	_	AT5G49945			Protein of unknown function (DUF1682)	_				1
Kaladp0045s0212	_	_	AT5G20480	GO:0005515	EFR	EF-TU receptor	_				1
Kaladp0045s0296	_	_					_				1
Kaladp0045s0342	_	_	AT1G65840	GO:0055114,GO:0016491	ATPAO4,PAO4	polyamine oxidase 4	_				1
Kaladp0045s0377	_	_	AT4G38060				_				1
Kaladp0045s0394	_	_	AT5G42450			Pentatricopeptide repeat (PPR) superfamily protein	_				1
Kaladp0045s0457	_	_	AT1G20920	GO:0005524,GO:0003676		P-loop containing nucleoside triphosphate hydrolases superfamily protein	_				1
Kaladp0046s0094	_	_	AT3G59410	GO:0005515,GO:0006468,GO:0004672	GCN2	protein kinase family protein	_				1
Kaladp0046s0161	_	_	AT4G02940			oxidoreductase, 2OG-Fe(II) oxygenase family protein	_				1
Kaladp0046s0175	_	_	AT5G26570	GO:0016310,GO:0016301,GO:0005524	ATGWD3,OK1,PWD	catalytics;carbohydrate kinases;phosphoglucan, water dikinases	_				1
Kaladp0046s0327	_	_	AT1G12520	GO:0046872,GO:0030001,GO:0055114,GO:0006801,GO:0016532,GO:0005507	ATCCS,CCS	copper chaperone for SOD1	_				1
Kaladp0047s0021	_	_	AT4G39080	GO:0033179,GO:0015991,GO:0015078	VHA-A3	vacuolar proton ATPase A3	_				1
Kaladp0047s0070	_	_	AT4G33840	GO:0005975,GO:0004553		Glycosyl hydrolase family 10 protein	_				1
Kaladp0047s0079	_	_	AT1G10020			Protein of unknown function (DUF1005)	_				1
Kaladp0047s0095	_	_	AT4G33630		EX1	Protein of unknown function (DUF3506)	_				1
Kaladp0047s0140	_	_	AT1G58350		ZW18	Putative serine esterase family protein	_				1
Kaladp0047s0152	_	_	AT1G60940	GO:0006468,GO:0005524,GO:0004672	SNRK2-10,SNRK2.10,SRK2B	SNF1-related protein kinase 2.10	_				1
Kaladp0047s0255	_	_	AT5G12000	GO:0006468,GO:0005524,GO:0004672		Protein kinase protein with adenine nucleotide alpha hydrolases-like domain	_				1
Kaladp0048s0044	_	_	AT2G14095				_				1
Kaladp0048s0060	_	_	AT1G74600			pentatricopeptide (PPR) repeat-containing protein	_				1
Kaladp0048s0119	_	_	AT5G63980	GO:0046854	ALX8,ATSAL1,FRY1,HOS2,RON1,SAL1	Inositol monophosphatase family protein	_				1
Kaladp0048s0170	_	_	AT5G27240			DNAJ heat shock N-terminal domain-containing protein	_				1
Kaladp0048s0233	_	_	AT3G25690		CHUP1	Hydroxyproline-rich glycoprotein family protein	_				1
Kaladp0048s0234	_	_	AT3G25690		CHUP1	Hydroxyproline-rich glycoprotein family protein	_				1
Kaladp0048s0336	_	_	AT1G75380	GO:0004518	ATBBD1,BBD1	bifunctional nuclease in basal defense response 1	_				1
Kaladp0048s0355	_	_					_				1
Kaladp0048s0356	_	_	AT1G21670				_				1
Kaladp0048s0369	_	_	AT5G48300	GO:0016779,GO:0009058	ADG1,APS1	ADP glucose pyrophosphorylase 1	_				1
Kaladp0048s0407	_	_	AT3G13080	GO:0016887,GO:0005524,GO:0055085,GO:0042626,GO:0016021,GO:0006810	ATMRP3,MRP3	multidrug resistance-associated protein 3	_				1
Kaladp0048s0460	_	_	AT3G01440	GO:0019898,GO:0015979,GO:0009654,GO:0009523,GO:0005509	PQL1,PQL2	PsbQ-like 1	_				1
Kaladp0048s0514	_	_	AT1G72560		PSD	ARM repeat superfamily protein	_				1
Kaladp0048s0635	_	_	AT5G45310				_				1
Kaladp0048s0637	_	_	AT5G04700			Ankyrin repeat family protein	_				1
Kaladp0048s0645	_	_	AT5G17250	GO:0003824		Alkaline-phosphatase-like family protein	_				1
Kaladp0048s0648	_	_	AT5G46840			RNA-binding (RRM/RBD/RNP motifs) family protein	_				1
Kaladp0048s0691	_	_	AT5G19660	GO:0006508,GO:0004252	ATS1P,ATSBT6.1,S1P	SITE-1 protease	_				1
Kaladp0048s0743	_	_	AT3G47650			DnaJ/Hsp40 cysteine-rich domain superfamily protein	_				1
Kaladp0048s0750	_	_	AT5G07610	GO:0005515		F-box family protein	_				1
Kaladp0048s0796	_	_	AT1G12900	GO:0055114,GO:0016620	GAPA-2	glyceraldehyde 3-phosphate dehydrogenase A subunit 2	_				1
Kaladp0048s0807	_	_	AT5G17170		ENH1	rubredoxin family protein	_				1
Kaladp0048s0841	_	_	AT2G03220	GO:0042546,GO:0016020,GO:0008107	ATFT1,ATFUT1,FT1,MUR2	fucosyltransferase 1	_				1
Kaladp0048s0855	_	_	AT4G21065			Tetratricopeptide repeat (TPR)-like superfamily protein	_				1
Kaladp0048s0921	_	_	AT1G26850	GO:0008168		S-adenosyl-L-methionine-dependent methyltransferases superfamily protein	_				1
Kaladp0048s0922	_	_	AT1G74630			Tetratricopeptide repeat (TPR)-like superfamily protein	_				1
Kaladp0048s0970	_	_	AT3G56290	GO:0045893,GO:0008270,GO:0005634,GO:0003677			_				1
Kaladp0049s0030	_	_	AT1G78240	GO:0008168	OSU1,QUA2,TSD2	S-adenosyl-L-methionine-dependent methyltransferases superfamily protein	_				1
Kaladp0050s0027	_	_	AT1G22630				_				1
Kaladp0050s0080	_	_	AT2G21120	GO:0016021,GO:0015693,GO:0015095		Protein of unknown function (DUF803)	_				1
Kaladp0050s0202	_	_	AT2G42010	GO:0003824,GO:0005515	PLDBETA,PLDBETA1	phospholipase D beta 1	_				1
Kaladp0050s0252	_	_	AT2G22070			pentatricopeptide (PPR) repeat-containing protein	_				1
Kaladp0050s0284	_	_	AT1G68830	GO:0006468,GO:0005524,GO:0004672	STN7	STT7 homolog STN7	_				1
Kaladp0050s0290	_	_	AT3G25780	GO:0016853,GO:0009507	AOC3	allene oxide cyclase 3	_				1
Kaladp0051s0002	_	_	AT5G64580	GO:0009378,GO:0006310,GO:0006281		AAA-type ATPase family protein	_				1
Kaladp0052s0005	_	_	AT5G53450	GO:0006468,GO:0005524,GO:0004672	ORG1	OBP3-responsive gene 1	_				1
Kaladp0053s0092	_	_	AT4G18750		DOT4	Pentatricopeptide repeat (PPR) superfamily protein	_				1
Kaladp0053s0112	_	_	AT1G29050		TBL38	TRICHOME BIREFRINGENCE-LIKE 38	_				1
Kaladp0053s0205	_	_	AT5G14700	GO:0055114,GO:0016616,GO:0006694,GO:0003854		NAD(P)-binding Rossmann-fold superfamily protein	_				1
Kaladp0053s0246	_	_	AT3G21090	GO:0016887,GO:0005524,GO:0016020		ABC-2 type transporter family protein	_				1
Kaladp0053s0365	_	_					_				1
Kaladp0053s0412	_	_	AT5G59010	GO:0006468,GO:0004672		Protein kinase protein with tetratricopeptide repeat domain	_				1
Kaladp0053s0469	_	_	AT4G18750		DOT4	Pentatricopeptide repeat (PPR) superfamily protein	_				1
Kaladp0053s0488	_	_	AT4G33170			Tetratricopeptide repeat (TPR)-like superfamily protein	_				1
Kaladp0053s0509	_	_	AT4G14040	GO:0008430	EDA38,SBP2	selenium-binding protein 2	_				1
Kaladp0053s0579	_	_					_				1
Kaladp0053s0589	_	_	AT4G17770	GO:0005992,GO:0003824	ATTPS5,TPS5	trehalose phosphatase/synthase 5	_				1
Kaladp0055s0094	_	_	AT2G03880			Pentatricopeptide repeat (PPR) superfamily protein	_				1
Kaladp0055s0131	_	_	AT4G17616			Pentatricopeptide repeat (PPR) superfamily protein	_				1
Kaladp0055s0151	_	_	AT4G38510	GO:0046034,GO:0015992,GO:0033178,GO:0016820,GO:0015991,GO:0005524		ATPase, V1 complex, subunit B protein	_				1
Kaladp0055s0254	_	_	AT1G66330			senescence-associated family protein	_				1
Kaladp0055s0306	_	_	AT5G53550	GO:0055085	ATYSL3,YSL3	YELLOW STRIPE like 3	_				1
Kaladp0055s0368	_	_	AT5G52100	GO:0055114,GO:0009089,GO:0008839	crr1	Dihydrodipicolinate reductase, bacterial/plant	_				1
Kaladp0055s0377	_	_	AT5G51720	GO:0051537,GO:0043231		2 iron, 2 sulfur cluster binding	_				1
Kaladp0055s0417	_	_	AT1G09020		ATSNF4,SNF4	homolog of yeast sucrose nonfermenting 4	_				1
Kaladp0055s0445	_	_	AT3G16785		PLD ZETA 1,PLDP1,PLDZ1,PLDZETA1	phospholipase D P1	_				1
Kaladp0055s0459	_	_	AT5G16400	GO:0045454,GO:0015035,GO:0006662	ATF2,TRXF2	thioredoxin F2	_				1
Kaladp0055s0495	_	_	AT3G24360	GO:0008152,GO:0003824		ATP-dependent caseinolytic (Clp) protease/crotonase family protein	_				1
Kaladp0055s0507	_	_	AT5G25450	GO:0006122,GO:0005750		Cytochrome bd ubiquinol oxidase, 14kDa subunit	_				1
Kaladp0056s0033	_	_	AT5G41060	GO:0008270		DHHC-type zinc finger family protein	_				1
Kaladp0056s0055	_	_	AT2G26300	GO:0031683,GO:0019001,GO:0007186,GO:0004871,GO:0003924	ATGPA1,GP ALPHA 1,GPA1	G protein alpha subunit 1	_				1
Kaladp0056s0066	_	_	AT4G16130	GO:0005524	ARA1,ATISA1,ISA1	arabinose kinase	_				1
Kaladp0056s0072	_	_	AT4G31180	GO:0006418,GO:0005524,GO:0004812,GO:0000166		Class II aminoacyl-tRNA and biotin synthetases superfamily protein	_				1
Kaladp0056s0091	_	_	AT2G28110		FRA8,IRX7	Exostosin family protein	_				1
Kaladp0057s0051	_	_	AT1G71480			Nuclear transport factor 2 (NTF2) family protein	_				1
Kaladp0057s0054	_	_	AT4G10070	GO:0003723		KH domain-containing protein	_				1
Kaladp0057s0065	_	_	AT5G03560			Tetratricopeptide repeat (TPR)-like superfamily protein	_				1
Kaladp0057s0072	_	_	AT1G09570	GO:0005515,GO:0006355,GO:0018298,GO:0009584	FHY2,FRE1,HY8,PHYA	phytochrome A	_				1
Kaladp0057s0107	_	_		GO:0009607,GO:0006952			_				1
Kaladp0058s0043	_	_	AT4G32260	GO:0045263,GO:0015986,GO:0015078		ATPase, F0 complex, subunit B/B\', bacterial/chloroplast	_				1
Kaladp0058s0073	_	_	AT5G11320	GO:0055114,GO:0050661,GO:0050660,GO:0004499	YUC4	Flavin-binding monooxygenase family protein	_				1
Kaladp0058s0167	_	_	AT5G17370	GO:0005515		Transducin/WD40 repeat-like superfamily protein	_				1
Kaladp0058s0170	_	_	AT5G55570				_				1
Kaladp0058s0242	_	_	AT1G04760	GO:0016192,GO:0016021	ATVAMP726,VAMP726	vesicle-associated membrane protein 726	_				1
Kaladp0058s0250	_	_	AT3G25030			RING/U-box superfamily protein	_				1
Kaladp0058s0282	_	_	AT3G16510	GO:0005515		Calcium-dependent lipid-binding (CaLB domain) family protein	_				1
Kaladp0058s0299	_	_	AT5G14080			Tetratricopeptide repeat (TPR)-like superfamily protein	_				1
Kaladp0058s0368	_	_	AT3G42050	GO:0016820,GO:0015991,GO:0000221,GO:0046961		vacuolar ATP synthase subunit H family protein	_				1
Kaladp0058s0386	_	_	AT4G33680	GO:0030170,GO:0009058	AGD2	Pyridoxal phosphate (PLP)-dependent transferases superfamily protein	_				1
Kaladp0058s0480	_	_	AT1G12900	GO:0055114,GO:0016620	GAPA-2	glyceraldehyde 3-phosphate dehydrogenase A subunit 2	_				1
Kaladp0058s0655	_	_	AT3G45830	GO:0031011			_				1
Kaladp0059s0098	_	_	AT1G19485			Transducin/WD40 repeat-like superfamily protein	_				1
Kaladp0059s0101	_	_	AT2G36460	GO:0006096,GO:0004332		Aldolase superfamily protein	_				1
Kaladp0059s0105	_	_	AT2G36530	GO:0006096,GO:0004634,GO:0000287,GO:0000015	ENO2,LOS2	Enolase	_				1
Kaladp0059s0111	_	_	AT3G53000		AtPP2-A15,PP2-A15	phloem protein 2-A15	_				1
Kaladp0059s0163	_	_	AT3G13110	GO:0009001,GO:0006535,GO:0005737	ATSERAT2;2,SAT-1,SAT-A,SAT-M,SAT3,SERAT2;2	serine acetyltransferase 2;2	_				1
Kaladp0059s0186	_	_	AT2G36640		ATECP63,ECP63	embryonic cell protein 63	_				1
Kaladp0059s0231	_	_	AT1G23080	GO:0055085,GO:0016021	ATPIN7,PIN7	Auxin efflux carrier family protein	_				1
Kaladp0059s0263	_	_	AT1G70730	GO:0071704,GO:0016868,GO:0005975		Phosphoglucomutase/phosphomannomutase family protein	_				1
Kaladp0059s0302	_	_	AT4G16480	GO:0055085,GO:0022857,GO:0016021	ATINT4,INT4	inositol transporter 4	_				1
Kaladp0060s0007	_	_	AT5G66140	GO:0019773,GO:0006511,GO:0004175,GO:0051603,GO:0005839,GO:0004298	PAD2	proteasome alpha subunit D2	_				1
Kaladp0060s0014	_	_	AT5G66190	GO:0055114,GO:0016491	ATLFNR1,FNR1	ferredoxin-NADP(+)-oxidoreductase 1	_				1
Kaladp0060s0095	_	_	AT1G45170				_				1
Kaladp0060s0128	_	_	AT3G59890	GO:0055114,GO:0009089,GO:0008839		Dihydrodipicolinate reductase, bacterial/plant	_				1
Kaladp0060s0200	_	_	AT5G67380	GO:0006468,GO:0004672	ATCKA1,CKA1	casein kinase alpha 1	_				1
Kaladp0060s0207	_	_	AT2G30630	GO:0016301,GO:0005524		P-loop containing nucleoside triphosphate hydrolases superfamily protein	_				1
Kaladp0060s0257	_	_	AT3G55850	GO:0016787	LAF3,LAF3 ISF1,LAF3 ISF2	Amidohydrolase family	_				1
Kaladp0060s0267	_	_	AT3G54480	GO:0005515	SKIP5,SKP5	SKP1/ASK-interacting protein 5	_				1
Kaladp0060s0318	_	_	AT1G75270	GO:0005515	DHAR2	dehydroascorbate reductase 2	_				1
Kaladp0060s0371	_	_	AT5G54770		THI1,THI4,TZ	thiazole biosynthetic enzyme, chloroplast (ARA6) (THI1) (THI4)	_				1
Kaladp0060s0439	_	_	AT4G26590	GO:0055085	ATOPT5,OPT5	oligopeptide transporter 5	_				1
Kaladp0060s0455	_	_	AT1G79610	GO:0055085,GO:0016021,GO:0015299,GO:0006812	ATNHX6,NHX6	Na+/H+ antiporter 6	_				1
Kaladp0061s0040	_	_	AT5G18520	GO:0016021		Lung seven transmembrane receptor family protein	_				1
Kaladp0061s0103	_	_	AT1G06800	GO:0006629	PLA-I{gamma}1	alpha/beta-Hydrolases superfamily protein	_				1
Kaladp0062s0065	_	_	AT2G01860		EMB975	Tetratricopeptide repeat (TPR)-like superfamily protein	_				1
Kaladp0063s0006	_	_	AT3G24160		PMP	putative type 1 membrane protein	_				1
Kaladp0063s0028	_	_	AT5G08130	GO:0046983	BIM1	basic helix-loop-helix (bHLH) DNA-binding superfamily protein	_				1
Kaladp0064s0008	_	_	AT1G08640		CJD1	Chloroplast J-like domain 1	_				1
Kaladp0064s0040	_	_	AT3G17980	GO:0005515		Calcium-dependent lipid-binding (CaLB domain) family protein	_				1
Kaladp0064s0044	_	_	AT1G23170			Protein of unknown function DUF2359, transmembrane	_				1
Kaladp0064s0085	_	_	AT1G50460	GO:0016773,GO:0005975,GO:0005524,GO:0046835,GO:0005536,GO:0004396,GO:0001678	ATHKL1,HKL1	hexokinase-like 1	_				1
Kaladp0065s0007	_	_	AT1G71500			Rieske (2Fe-2S) domain-containing protein	_				1
Kaladp0065s0031	_	_	AT3G05640	GO:0003824,GO:0006470,GO:0004722		Protein phosphatase 2C family protein	_				1
Kaladp0065s0033	_	_	AT1G56220			Dormancy/auxin associated family protein	_				1
Kaladp0065s0039	_	_	AT3G05500			Rubber elongation factor protein (REF)	_				1
Kaladp0066s0076	_	_					_				1
Kaladp0067s0196	_	_	AT1G07150	GO:0006468,GO:0004672	MAPKKK13	mitogen-activated protein kinase kinase kinase 13	_				1
Kaladp0067s0207	_	_	AT1G79550	GO:0006096,GO:0004618	PGK	phosphoglycerate kinase	_				1
Kaladp0067s0256	_	_	AT4G02750			Tetratricopeptide repeat (TPR)-like superfamily protein	_				1
Kaladp0068s0035	_	_	AT3G25060			Tetratricopeptide repeat (TPR)-like superfamily protein	_				1
Kaladp0068s0182	_	_					_				1
Kaladp0068s0199	_	_	AT5G55290	GO:0033179,GO:0015991,GO:0015078		ATPase, V0 complex, subunit E	_				1
Kaladp0068s0205	_	_	AT4G22300	GO:0016787	SOBER1	carboxylesterases	_				1
Kaladp0069s0079	_	_	AT4G39230			NmrA-like negative transcriptional regulator family protein	_				1
Kaladp0069s0108	_	_	AT1G06150		EMB1444	basic helix-loop-helix (bHLH) DNA-binding superfamily protein	_				1
Kaladp0070s0095	_	_	AT1G07590			Tetratricopeptide repeat (TPR)-like superfamily protein	_				1
Kaladp0070s0101	_	_	AT1G08070		OTP82	Tetratricopeptide repeat (TPR)-like superfamily protein	_				1
Kaladp0070s0114	_	_	AT3G46790		CRR2	Tetratricopeptide repeat (TPR)-like superfamily protein	_				1
Kaladp0070s0186	_	_	AT2G01820	GO:0005515,GO:0006468,GO:0005524,GO:0004672		Leucine-rich repeat protein kinase family protein	_				1
Kaladp0071s0067	_	_	AT2G03380			Pentatricopeptide repeat (PPR) superfamily protein	_				1
Kaladp0071s0075	_	_	AT1G69420	GO:0008270		DHHC-type zinc finger family protein	_				1
Kaladp0071s0101	_	_	AT1G14205	GO:0006412,GO:0005840,GO:0005622,GO:0003735		Ribosomal L18p/L5e family protein	_				1
Kaladp0071s0105	_	_	AT1G22340	GO:0016758,GO:0008152	AtUGT85A7,UGT85A7	UDP-glucosyl transferase 85A7	_				1
Kaladp0071s0127	_	_	AT3G26040	GO:0016747		HXXXD-type acyl-transferase family protein	_				1
Kaladp0071s0134	_	_	AT2G02750			Pentatricopeptide repeat (PPR) superfamily protein	_				1
Kaladp0071s0185	_	_	AT5G65430	GO:0019904	14-3-3KAPPA,GF14 KAPPA,GRF8	general regulatory factor 8	_				1
Kaladp0071s0223	_	_	AT2G40930	GO:0036459,GO:0016579	ATUBP5,PDE323,UBP5	ubiquitin-specific protease 5	_				1
Kaladp0071s0258	_	_	AT5G02600	GO:0046872,GO:0030001		Heavy metal transport/detoxification superfamily protein	_				1
Kaladp0071s0293	_	_	AT5G39250	GO:0005515		F-box family protein	_				1
Kaladp0071s0294	_	_	AT2G29630	GO:0051536,GO:0009228	PY,THIC	thiaminC	_				1
Kaladp0071s0376	_	_	AT1G32230		ATP8,CEO,CEO1,RCD1	WWE protein-protein interaction domain protein family	_				1
Kaladp0071s0451	_	_	AT5G38060				_				1
Kaladp0071s0469	_	_	AT5G13980	GO:0008270,GO:0004553,GO:0005975,GO:0004559,GO:0015923,GO:0006013		Glycosyl hydrolase family 38 protein	_				1
Kaladp0072s0055	_	_	AT3G13570	GO:0003676	SCL30A	SC35-like splicing factor 30A	_				1
Kaladp0072s0075	_	_	AT4G37460	GO:0005515	SRFR1	Tetratricopeptide repeat (TPR)-like superfamily protein	_				1
Kaladp0073s0077	_	_	AT3G17465	GO:0006412,GO:0005840,GO:0005622,GO:0003735	RPL3P	ribosomal protein L3 plastid	_				1
Kaladp0073s0092	_	_	AT5G48910		LPA66	Pentatricopeptide repeat (PPR) superfamily protein	_				1
Kaladp0073s0133	_	_	AT5G63400	GO:0004017,GO:0019205,GO:0006139,GO:0005524	ADK1	adenylate kinase 1	_				1
Kaladp0074s0030	_	_	AT5G06240		emb2735	embryo defective 2735	_				1
Kaladp0075s0050	_	_	AT1G07615	GO:0005525		GTP-binding protein Obg/CgtA	_				1
Kaladp0076s0036	_	_	AT1G22310	GO:0005634,GO:0003677	ATMBD8,MBD8	methyl-CPG-binding domain 8	_				1
Kaladp0076s0126	_	_	AT2G17210			Tetratricopeptide repeat (TPR)-like superfamily protein	_				1
Kaladp0076s0135	_	_	AT3G12770		MEF22	mitochondrial editing factor 22	_				1
Kaladp0076s0188	_	_	AT4G16580	GO:0003824		Protein phosphatase 2C family protein	_				1
Kaladp0076s0193	_	_	AT1G19400			Erythronate-4-phosphate dehydrogenase family protein	_				1
Kaladp0076s0222	_	_	AT5G35630	GO:0006807,GO:0006542,GO:0004356	ATGSL1,GLN2,GS2	glutamine synthetase 2	_				1
Kaladp0076s0259	_	_	AT1G54610	GO:0006468,GO:0005524,GO:0004672		Protein kinase superfamily protein	_				1
Kaladp0076s0263	_	_	AT5G18650	GO:0008270,GO:0016567		CHY-type/CTCHY-type/RING-type Zinc finger protein	_				1
Kaladp0076s0341	_	_	AT4G05150	GO:0005515		Octicosapeptide/Phox/Bem1p family protein	_				1
Kaladp0076s0345	_	_	AT1G06390	GO:0006468,GO:0005524,GO:0004672	ATGSK1,ATSK2-3,ATSK22,BIL2,GSK1,SK22	GSK3/SHAGGY-like protein kinase 1	_				1
Kaladp0076s0424	_	_	AT4G18040	GO:0006413,GO:0005737,GO:0003743,GO:0003723	AT.EIF4E1,CUM1,EIF4E,eIF4E1	eukaryotic translation initiation factor 4E	_				1
Kaladp0079s0082	_	_	AT1G11430			plastid developmental protein DAG, putative	_				1
Kaladp0079s0120	_	_	AT5G52800			DNA primases	_				1
Kaladp0079s0147	_	_	AT2G21970		2018-09-02	stress enhanced protein 2	_				1
Kaladp0079s0193	_	_	AT2G23070	GO:0006468,GO:0004672		Protein kinase superfamily protein	_				1
Kaladp0080s0010	_	_	AT3G27100				_				1
Kaladp0081s0171	_	_	AT2G22070			pentatricopeptide (PPR) repeat-containing protein	_				1
Kaladp0081s0193	_	_	AT3G62800		DRB4	double-stranded-RNA-binding protein 4	_				1
Kaladp0081s0243	_	_	AT4G05160	GO:0008152,GO:0003824		AMP-dependent synthetase and ligase family protein	_				1
Kaladp0082s0023	_	_	AT4G35090	GO:0055114,GO:0020037,GO:0004096,GO:0006979	CAT2	catalase 2	_				1
Kaladp0082s0170	_	_	AT5G09500	GO:0006412,GO:0005840,GO:0003735		Ribosomal protein S19 family protein	_				1
Kaladp0083s0018	_	_	AT1G11900			Tetratricopeptide repeat (TPR)-like superfamily protein	_				1
Kaladp0083s0069	_	_	AT4G14465		AHL20	AT-hook motif nuclear-localized protein 20	_				1
Kaladp0084s0020	_	_	AT4G35890			winged-helix DNA-binding transcription factor family protein	_				1
Kaladp0084s0046	_	_	AT2G17630			Pyridoxal phosphate (PLP)-dependent transferases superfamily protein	_				1
Kaladp0084s0048	_	_	AT3G62190			Chaperone DnaJ-domain superfamily protein	_				1
Kaladp0084s0059	_	_	AT4G35520	GO:0006298,GO:0005524,GO:0030983,GO:0032300,GO:0007131	ATMLH3,MLH3	MUTL protein homolog 3	_				1
Kaladp0085s0002	_	_	AT2G32630			Pentatricopeptide repeat (PPR-like) superfamily protein	_				1
Kaladp0085s0030	_	_	AT5G23200				_				1
Kaladp0085s0031	_	_	AT2G39930	GO:0003824	ATISA1,ISA1	isoamylase 1	_				1
Kaladp0085s0040	_	_	AT1G05205				_				1
Kaladp0085s0093	_	_	AT3G62200	GO:0010468,GO:0005777		Putative endonuclease or glycosyl hydrolase	_				1
Kaladp0085s0100	_	_	AT3G05840	GO:0006468,GO:0004672	ATSK12	Protein kinase superfamily protein	_				1
Kaladp0085s0118	_	_	AT4G29380	GO:0005515,GO:0006468,GO:0005524,GO:0004672		protein kinase family protein / WD-40 repeat family protein	_				1
Kaladp0086s0041	_	_	AT3G18880	GO:0006412,GO:0005840,GO:0005622,GO:0003735		Nucleic acid-binding, OB-fold-like protein	_				1
Kaladp0086s0062	_	_	AT3G45310	GO:0008234,GO:0006508		Cysteine proteinases superfamily protein	_				1
Kaladp0088s0032	_	_	AT1G03310	GO:0005975,GO:0004553,GO:0043169,GO:0003824	ATISA2,BE2,DBE1,ISA2	debranching enzyme 1	_				1
Kaladp0088s0044	_	_	AT5G50850	GO:0008152,GO:0003824,GO:0006086,GO:0004739	MAB1	Transketolase family protein	_				1
Kaladp0088s0046	_	_	AT5G13160	GO:0006468,GO:0005524,GO:0004672	PBS1	Protein kinase superfamily protein	_				1
Kaladp0088s0078	_	_	AT1G67560	GO:0005515,GO:0055114,GO:0046872,GO:0016702		PLAT/LH2 domain-containing lipoxygenase family protein	_				1
Kaladp0089s0023	_	_	AT4G37360	GO:0055114,GO:0020037,GO:0016705,GO:0005506	CYP81D2	cytochrome P450, family 81, subfamily D, polypeptide 2	_				1
Kaladp0089s0032	_	_	AT1G27450	GO:0009116	APT1,ATAPT1	adenine phosphoribosyl transferase 1	_				1
Kaladp0089s0082	_	_	AT4G08850	GO:0005515,GO:0006468,GO:0005524,GO:0004672		Leucine-rich repeat receptor-like protein kinase family protein	_				1
Kaladp0089s0086	_	_	AT3G15130			Tetratricopeptide repeat (TPR)-like superfamily protein	_				1
Kaladp0089s0127	_	_					_				1
Kaladp0090s0025	_	_	AT4G26860			Predicted pyridoxal phosphate-dependent enzyme, YBL036C type	_				1
Kaladp0090s0072	_	_					_				1
Kaladp0090s0078	_	_	AT5G57035	GO:0006468,GO:0004672		U-box domain-containing protein kinase family protein	_				1
Kaladp0091s0006	_	_	AT1G32470			Single hybrid motif superfamily protein	_				1
Kaladp0091s0029	_	_	AT2G35840	GO:0050307,GO:0005986		Sucrose-6F-phosphate phosphohydrolase family protein	_				1
Kaladp0091s0047	_	_	AT5G57960	GO:0005525		GTP-binding protein, HflX	_				1
Kaladp0091s0070	_	_	AT1G56110		NOP56	homolog of nucleolar protein NOP56	_				1
Kaladp0091s0177	_	_	AT4G19120	GO:0008168	ERD3	S-adenosyl-L-methionine-dependent methyltransferases superfamily protein	_				1
Kaladp0092s0039	_	_	AT4G38470	GO:0016597,GO:0008152,GO:0006468,GO:0004672		ACT-like protein tyrosine kinase family protein	_				1
Kaladp0092s0047	_	_	AT5G22800	GO:0003676,GO:0043039,GO:0016876,GO:0005524,GO:0006419,GO:0004813,GO:0000166	EMB1030,EMB263,EMB86	Alanyl-tRNA synthetase, class IIc	_				1
Kaladp0092s0073	_	_	AT1G19250		FMO1	flavin-dependent monooxygenase 1	_				1
Kaladp0092s0154	_	_	AT3G46790		CRR2	Tetratricopeptide repeat (TPR)-like superfamily protein	_				1
Kaladp0092s0187	_	_	AT1G12840	GO:0033180,GO:0015991,GO:0015078	ATVHA-C,DET3	vacuolar ATP synthase subunit C (VATC) / V-ATPase C subunit / vacuolar proton pump C subunit (DET3)	_				1
Kaladp0092s0192	_	_	AT1G72970	GO:0055114,GO:0016614,GO:0050660,GO:0010430	EDA17,HTH	Glucose-methanol-choline (GMC) oxidoreductase family protein	_				1
Kaladp0093s0042	_	_	AT3G61170			Tetratricopeptide repeat (TPR)-like superfamily protein	_				1
Kaladp0093s0055	_	_	AT2G45510	GO:0055114,GO:0020037,GO:0016705,GO:0005506	CYP704A2	cytochrome P450, family 704, subfamily A, polypeptide 2	_				1
Kaladp0093s0056	_	_	AT2G45510	GO:0055114,GO:0020037,GO:0016705,GO:0005506	CYP704A2	cytochrome P450, family 704, subfamily A, polypeptide 2	_				1
Kaladp0093s0062	_	_	AT5G13720			Uncharacterised protein family (UPF0114)	_				1
Kaladp0093s0139	_	_	AT3G26770			NAD(P)-binding Rossmann-fold superfamily protein	_				1
Kaladp0094s0038	_	_	AT2G46820		PSAP,PSI-P,PTAC8,TMP14	photosystem I P subunit	_				1
Kaladp0094s0064	_	_	AT2G07180	GO:0006468,GO:0004672		Protein kinase superfamily protein	_				1
Kaladp0094s0092	_	_	AT2G30360	GO:0007165	CIPK11,PKS5,SIP4,SNRK3.22	SOS3-interacting protein 4	_				1
Kaladp0095s0074	_	_	AT3G14420	GO:0016491		Aldolase-type TIM barrel family protein	_				1
Kaladp0095s0104	_	_	AT4G39520	GO:0005525		GTP-binding protein-related	_				1
Kaladp0095s0129	_	_	AT3G48860				_				1
Kaladp0095s0132	_	_	AT1G75380	GO:0004518	ATBBD1,BBD1	bifunctional nuclease in basal defense response 1	_				1
Kaladp0095s0135	_	_	AT1G75380		ATBBD1,BBD1	bifunctional nuclease in basal defense response 1	_				1
Kaladp0095s0257	_	_	AT5G62360	GO:0004857		Plant invertase/pectin methylesterase inhibitor superfamily protein	_				1
Kaladp0095s0280	_	_	AT4G25740			RNA binding Plectin/S10 domain-containing protein	_				1
Kaladp0095s0314	_	_	AT4G13990			Exostosin family protein	_				1
Kaladp0095s0380	_	_	AT2G28570				_				1
Kaladp0095s0460	_	_	AT4G39530			Tetratricopeptide repeat (TPR)-like superfamily protein	_				1
Kaladp0095s0499	_	_	AT5G25630			Tetratricopeptide repeat (TPR)-like superfamily protein	_				1
Kaladp0095s0513	_	_	AT5G11910			alpha/beta-Hydrolases superfamily protein	_				1
Kaladp0095s0587	_	_	AT5G62760	GO:0005634		P-loop containing nucleoside triphosphate hydrolases superfamily protein	_				1
Kaladp0095s0617	_	_	AT1G27520	GO:0016020,GO:0005509,GO:0004571		Glycosyl hydrolase family 47 protein	_				1
Kaladp0095s0628	_	_	AT1G17720	GO:0008601,GO:0000159	ATB BETA	Protein phosphatase 2A, regulatory subunit PR55	_				1
Kaladp0095s0637	_	_	AT2G42210		ATOEP16-3,OEP16-3	Mitochondrial import inner membrane translocase subunit Tim17/Tim22/Tim23 family protein	_				1
Kaladp0095s0641	_	_	AT3G58030			RING/U-box superfamily protein	_				1
Kaladp0095s0705	_	_	AT5G42990		UBC18	ubiquitin-conjugating enzyme 18	_				1
Kaladp0095s0711	_	_	AT3G18600			P-loop containing nucleoside triphosphate hydrolases superfamily protein	_				1
Kaladp0095s0713	_	_	AT5G42760	GO:0032259,GO:0008168		Leucine carboxyl methyltransferase	_				1
Kaladp0095s0729	_	_	AT4G33300	GO:0043531	ADR1-L1	ADR1-like 1	_				1
Kaladp0095s0806	_	_	AT5G37600	GO:0006807,GO:0006542,GO:0004356	ATGLN1;1,ATGSR1,GLN1;1,GSR 1	glutamine synthase clone R1	_				1
Kaladp0095s0817	_	_	AT1G18200	GO:0005525	AtRABA6b,RABA6b	RAB GTPase homolog A6B	_				1
Kaladp0095s0825	_	_	AT2G17650	GO:0008152,GO:0003824		AMP-dependent synthetase and ligase family protein	_				1
Kaladp0095s0848	_	_	AT4G36195	GO:0008236,GO:0006508		Serine carboxypeptidase S28 family protein	_				1
Kaladp0096s0008	_	_	AT4G17100	GO:0016788			_				1
Kaladp0096s0045	_	_	AT2G45290	GO:0008152,GO:0003824		Transketolase	_				1
Kaladp0096s0118	_	_	AT3G02875	GO:0016787,GO:0008152	ILR1	Peptidase M20/M25/M40 family protein	_				1
Kaladp0096s0125	_	_	AT3G52500	GO:0006508,GO:0004190		Eukaryotic aspartyl protease family protein	_				1
Kaladp0098s0005	_	_	AT1G31830	GO:0055085,GO:0016020,GO:0006810,GO:0015171,GO:0003333		Amino acid permease family protein	_				1
Kaladp0098s0051	_	_	AT2G36630	GO:0016021		Sulfite exporter TauE/SafE family protein	_				1
Kaladp0098s0097	_	_	AT1G17760	GO:0006397,GO:0005634	ATCSTF77,CSTF77	Tetratricopeptide repeat (TPR)-like superfamily protein	_				1
Kaladp0098s0185	_	_	AT4G32210	GO:0016627	SDH3-2	succinate dehydrogenase 3-2	_				1
Kaladp0098s0237	_	_	AT2G45440	GO:0016829,GO:0008152	DHDPS2	dihydrodipicolinate synthase	_				1
Kaladp0098s0245	_	_	AT4G03280	GO:0055114,GO:0051537,GO:0016491,GO:0042651,GO:0009496,GO:0016679	PETC,PGR1	photosynthetic electron transfer C	_				1
Kaladp0098s0261	_	_	AT1G12410		CLP2,CLPR2,NCLPP2	CLP protease proteolytic subunit 2	_				1
Kaladp0099s0022	_	_	AT5G47890			NADH-ubiquinone oxidoreductase B8 subunit, putative	_				1
Kaladp0099s0026	_	_	AT5G42740	GO:0006096,GO:0006094,GO:0004347		Sugar isomerase (SIS) family protein	_				1
Kaladp0099s0144	_	_	AT5G09660	GO:0055114,GO:0016491,GO:0016616,GO:0019752	PMDH2	peroxisomal NAD-malate dehydrogenase 2	_				1
Kaladp0100s0082	_	_	AT2G39720	GO:0008270,GO:0005515	RHC2A	RING-H2 finger C2A	_				1
Kaladp0101s0033	_	_	AT1G61560	GO:0016021,GO:0006952	ATMLO6,MLO6	Seven transmembrane MLO family protein	_				1
Kaladp0101s0108	_	_	AT1G12360	GO:0016192,GO:0006904	KEU	Sec1/munc18-like (SM) proteins superfamily	_				1
Kaladp0101s0124	_	_	AT1G12230	GO:0005975		Aldolase superfamily protein	_				1
Kaladp0102s0084	_	_	AT5G08530	GO:0051539	CI51	51 kDa subunit of complex I	_				1
Kaladp0102s0085	_	_	AT5G11480	GO:0005525		P-loop containing nucleoside triphosphate hydrolases superfamily protein	_				1
Kaladp0102s0114	_	_	AT5G25880	GO:0055114,GO:0004471,GO:0051287	ATNADP-ME3,NADP-ME3	NADP-malic enzyme 3	_				1
Kaladp0102s0142	_	_	AT4G33030	GO:0050662,GO:0003824	SQD1	sulfoquinovosyldiacylglycerol 1	_				1
Kaladp0133s0001	_	_	AT4G14615	GO:0033617,GO:0005739			_				1
Kaladp0138s0001	_	_	AT4G37380			Tetratricopeptide repeat (TPR)-like superfamily protein	_				1
Kaladp0149s0001	_	_	AT5G64040	GO:0042651,GO:0015979,GO:0009522,GO:0005516	PSAN	photosystem I reaction center subunit PSI-N, chloroplast, putative / PSI-N, putative (PSAN)	_				1
Kaladp0152s0004	_	_	AT2G26570			Plant protein of unknown function (DUF827)	_				1
Kaladp0168s0007	_	_	AT4G19600	GO:0019901,GO:0006355,GO:0000079	CYCT1;4	Cyclin family protein	_				1
Kaladp0172s0016	_	_	AT1G31850	GO:0008168		S-adenosyl-L-methionine-dependent methyltransferases superfamily protein	_				1
Kaladp0192s0033	_	_	AT1G16300	GO:0055114,GO:0016620	GAPCP-2	glyceraldehyde-3-phosphate dehydrogenase of plastid 2	_				1
Kaladp0192s0049	_	_	AT1G79550	GO:0006096,GO:0004618	PGK	phosphoglycerate kinase	_				1
Kaladp0208s0012	_	_	AT5G01960			RING/U-box superfamily protein	_				1
Kaladp0255s0006	_	_	AT1G48960	GO:0006950		Adenine nucleotide alpha hydrolases-like superfamily protein	_				1
Kaladp0266s0026	_	_	AT1G11480			eukaryotic translation initiation factor-related	_				1
Kaladp0292s0013	_	_	AT1G12240	GO:0004575,GO:0004564	ATBETAFRUCT4,VAC-INV	Glycosyl hydrolases family 32 protein	_				1
Kaladp0372s0001	_	_	AT5G26780	GO:0016740	SHM2	serine hydroxymethyltransferase 2	_				1
Kaladp0375s0017	_	_	AT5G59900			Pentatricopeptide repeat (PPR) superfamily protein	_				1
Kaladp0395s0023	_	_	AT4G03280	GO:0055114,GO:0051537,GO:0016491,GO:0042651,GO:0009496,GO:0016679	PETC,PGR1	photosynthetic electron transfer C	_				1
Kaladp0422s0001	_	_	AT3G45140	GO:0005515,GO:0055114,GO:0046872,GO:0016702	ATLOX2,LOX2	lipoxygenase 2	_				1
Kaladp0427s0014	_	_	AT5G19220	GO:0016779,GO:0009058	ADG2,APL1	ADP glucose pyrophosphorylase large subunit 1	_				1
Kaladp0427s0020	_	_	AT5G27600	GO:0008152,GO:0003824	ATLACS7,LACS7	long-chain acyl-CoA synthetase 7	_				1
Kaladp0442s0029	_	_	AT2G01130	GO:0005524,GO:0003676,GO:0004386		DEA(D/H)-box RNA helicase family protein	_				1
Kaladp0457s0007	_	_	AT1G68660	GO:0030163		Ribosomal protein L12/ ATP-dependent Clp protease adaptor protein ClpS family protein	_				1
Kaladp0457s0013	_	_	AT2G02050	GO:0008137,GO:0005739,GO:0003954		NADH-ubiquinone oxidoreductase B18 subunit, putative	_				1
Kaladp0470s0001	_	_	AT5G54010	GO:0016758,GO:0008152		UDP-Glycosyltransferase superfamily protein	_				1
Kaladp0476s0009	_	_	AT1G13570	GO:0005515		F-box/RNI-like superfamily protein	_				1
Kaladp0477s0001	_	_	AT1G76200				_				1
Kaladp0481s0004	_	_	AT1G25360			Pentatricopeptide repeat (PPR) superfamily protein	_				1
Kaladp0485s0001	_	_	AT1G18150	GO:0006468,GO:0005524,GO:0004672	ATMPK8	Protein kinase superfamily protein	_				1
Kaladp0490s0019	_	_	AT1G53280			Class I glutamine amidotransferase-like superfamily protein	_				1
Kaladp0515s0096	_	_	AT2G29760		OTP81	Tetratricopeptide repeat (TPR)-like superfamily protein	_				1
Kaladp0515s0155	_	_	AT1G29050		TBL38	TRICHOME BIREFRINGENCE-LIKE 38	_				1
Kaladp0515s0204	_	_	AT4G33210	GO:0005515	SLOMO	F-box family protein	_				1
Kaladp0515s0233	_	_	AT1G55120		AtcwINV3,ATFRUCT5,FRUCT5	beta-fructofuranosidase 5	_				1
Kaladp0517s0005	_	_	AT5G20110	GO:0007017,GO:0005875		Dynein light chain type 1 family protein	_				1
Kaladp0520s0003	_	_	AT2G29760		OTP81	Tetratricopeptide repeat (TPR)-like superfamily protein	_				1
Kaladp0520s0014	_	_	AT2G16250	GO:0005515,GO:0006468,GO:0005524,GO:0004672		Leucine-rich repeat protein kinase family protein	_				1
Kaladp0538s0023	_	_	AT4G22260	GO:0055114,GO:0009916	IM,IM1	Alternative oxidase family protein	_				1
Kaladp0545s0004	_	_	AT2G37230			Tetratricopeptide repeat (TPR)-like superfamily protein	_				1
Kaladp0550s0005	_	_	AT1G05750		CLB19,PDE247	Tetratricopeptide repeat (TPR)-like superfamily protein	_				1
Kaladp0550s0012	_	_	AT5G22400	GO:0007165		Rho GTPase activating protein with PAK-box/P21-Rho-binding domain	_				1
Kaladp0550s0018	_	_	AT4G13650			Pentatricopeptide repeat (PPR) superfamily protein	_				1
Kaladp0574s0007	_	_	AT4G02450			HSP20-like chaperones superfamily protein	_				1
Kaladp0598s0001	_	_	AT5G42250	GO:0055114,GO:0016491,GO:0008270		Zinc-binding alcohol dehydrogenase family protein	_				1
Kaladp0606s0001	_	_	AT4G28510	GO:0016020	ATPHB1,PHB1	prohibitin 1	_				1
Kaladp0607s0013	_	_	AT1G15510		ATECB2,ECB2,VAC1	Tetratricopeptide repeat (TPR)-like superfamily protein	_				1
Kaladp0607s0023	_	_	AT2G14095				_				1
Kaladp0607s0025	_	_	AT3G58610	GO:0055114,GO:0009082,GO:0004455,GO:0016491		ketol-acid reductoisomerase	_				1
Kaladp0607s0056	_	_	AT4G13010	GO:0055114,GO:0016491,GO:0008270		Oxidoreductase, zinc-binding dehydrogenase family protein	_				1
Kaladp0659s0002	_	_	AT1G13680			PLC-like phosphodiesterases superfamily protein	_				1
Kaladp0666s0007	_	_	AT1G72330	GO:0030170,GO:0009058	ALAAT2	alanine aminotransferase 2	_				1
Kaladp0666s0025	_	_	AT3G57000	GO:0008168		nucleolar essential protein-related	_				1
Kaladp0673s0003	_	_	AT1G06570	GO:0055114,GO:0016701,GO:0009072,GO:0003868	HPD,PDS1	phytoene desaturation 1	_				1
Kaladp0674s0064	_	_	AT5G63120	GO:0005524,GO:0003676		P-loop containing nucleoside triphosphate hydrolases superfamily protein	_				1
Kaladp0674s0097	_	_	AT5G40240	GO:0016021,GO:0016020,GO:0022857		nodulin MtN21 /EamA-like transporter family protein	_				1
Kaladp0674s0136	_	_	AT5G62740	GO:0016020	ATHIR1,HIR1	SPFH/Band 7/PHB domain-containing membrane-associated protein family	_				1
Kaladp0674s0194	_	_	AT1G68660	GO:0030163		Ribosomal protein L12/ ATP-dependent Clp protease adaptor protein ClpS family protein	_				1
Kaladp0693s0005	_	_	AT1G05680	GO:0016758,GO:0008152	UGT74E2	Uridine diphosphate glycosyltransferase 74E2	_				1
Kaladp0712s0001	_	_	AT5G01340			Mitochondrial substrate carrier family protein	_				1
Kaladp0734s0004	_	_	AT1G68560	GO:0005975,GO:0004553	ATXYL1,TRG1,XYL1	alpha-xylosidase 1	_				1
Kaladp0747s0016	_	_	AT5G01460			LMBR1-like membrane protein	_				1
Kaladp0748s0016	_	_	AT4G32180	GO:0015937,GO:0005524,GO:0004594	ATPANK2,PANK2	pantothenate kinase 2	_				1
Kaladp0748s0040	_	_	AT3G26400		EIF4B1	eukaryotic translation initiation factor 4B1	_				1
Kaladp0773s0010	_	_	AT4G14910	GO:0004424,GO:0000105	HISN5B	HISTIDINE BIOSYNTHESIS 5B	_				1
Kaladp0808s0049	_	_	AT2G43770	GO:0005515		Transducin/WD40 repeat-like superfamily protein	_				1
Kaladp0809s0011	_	_	AT5G12430			Heat shock protein DnaJ with tetratricopeptide repeat	_				1
Kaladp0809s0028	_	_					_				1
Kaladp0824s0004	_	_	AT1G10040			alpha/beta-Hydrolases superfamily protein	_				1
Kaladp0824s0005	_	_	AT1G58520	GO:0016020	RXW8	lipases;hydrolases, acting on ester bonds	_				1
Kaladp0824s0031	_	_	AT1G63250	GO:0005524,GO:0003676		DEA(D/H)-box RNA helicase family protein	_				1
Kaladp0835s0001	_	_	AT5G54170			Polyketide cyclase/dehydrase and lipid transport superfamily protein	_				1
Kaladp0844s0016	_	_	AT5G47400	GO:0050290			_				1
Kaladp0867s0030	_	_	AT1G67580			Protein kinase superfamily protein	_				1
Kaladp0872s0032	_	_	AT5G20110	GO:0007017,GO:0005875		Dynein light chain type 1 family protein	_				1
Kaladp0872s0034	_	_	AT2G11520	GO:0006468,GO:0004672	CRCK3	calmodulin-binding receptor-like cytoplasmic kinase 3	_				1
Kaladp0878s0049	_	_	AT5G58320			Kinase interacting (KIP1-like) family protein	_				1
Kaladp0881s0004	_	_	AT1G52220				_				1
Kaladp0891s0008	_	_	AT5G67360	GO:0006508,GO:0004252	ARA12	Subtilase family protein	_				1
Kaladp0912s0016	_	_	AT1G06200	GO:0016020,GO:0008236,GO:0006508		Peptidase S24/S26A/S26B/S26C family protein	_				1
Kaladp0921s0017	_	_	AT5G25500				_				1
Kaladp0926s0018	_	_	AT5G43850	GO:0055114,GO:0010309	ARD4,ATARD4	RmlC-like cupins superfamily protein	_				1
Kaladp0930s0003	_	_	AT1G49760	GO:0003723,GO:0003676	PAB8,PABP8	poly(A) binding protein 8	_				1
Kaladp0951s0002	_	_	AT3G55760				_				1
Kaladp0956s0003	_	_	AT3G52070				_				1
Kaladp0964s0018	_	_	AT2G26980	GO:0007165	CIPK3,SnRK3.17	CBL-interacting protein kinase 3	_				1
Kaladp0964s0028	_	_	AT3G15900				_				1
Kaladp0996s0009	_	_	AT3G43270	GO:0004857,GO:0042545,GO:0030599,GO:0005618		Plant invertase/pectin methylesterase inhibitor superfamily	_				1
Kaladp0996s0012	_	_	AT1G69870	GO:0016020,GO:0006810,GO:0005215	NRT1.7	nitrate transporter 1.7	_				1
Kaladp1006s0018	_	_	AT5G25560	GO:0008270,GO:0005515		CHY-type/CTCHY-type/RING-type Zinc finger protein	_				1
Kaladp1006s0025	_	_					_				1
Kaladp1006s0032	_	_	AT3G15130			Tetratricopeptide repeat (TPR)-like superfamily protein	_				1
Kaladp1071s0018	_	_	AT5G26860	GO:0005524,GO:0006508,GO:0004176,GO:0004252,GO:0030163	LON1,LON_ARA_ARA	lon protease 1	_				1
Kaladp1129s0004	_	_	AT1G12990	GO:0016020,GO:0006487,GO:0003830		beta-1,4-N-acetylglucosaminyltransferase family protein	_				1
Kaladp1176s0001	_	_	AT1G10210	GO:0006468,GO:0005524,GO:0004672	ATMPK1,MPK1	mitogen-activated protein kinase 1	_				1
Kaladp1207s0003	_	_	AT1G55900		emb1860,TIM50	Haloacid dehalogenase-like hydrolase (HAD) superfamily protein	_				1
Kaladp1213s0008	_	_	AT4G35230	GO:0006468,GO:0005524,GO:0004672	BSK1	BR-signaling kinase 1	_				1
Kaladp1221s0009	_	_	AT5G23810		AAP7	amino acid permease 7	_				1
Kaladp1221s0033	_	_	AT2G36570	GO:0006468,GO:0005524,GO:0004672		Leucine-rich repeat protein kinase family protein	_				1
Kaladp1222s0024	_	_	AT2G31130				_				1
Kaladp1222s0077	_	_	AT4G01400				_				1
Kaladp1228s0001	_	_	AT5G52540			Protein of unknown function (DUF819)	_				1
Kaladp1228s0008	_	_	AT5G19530		ACL5	S-adenosyl-L-methionine-dependent methyltransferases superfamily protein	_				1
Kaladp1228s0012	_	_	AT5G26330	GO:0009055		Cupredoxin superfamily protein	_				1
Kaladp1246s0009	_	_	AT5G62670	GO:0046872,GO:0000166	AHA11,HA11	H(+)-ATPase 11	_				1
Kaladp1277s0005	_	_	AT4G16730	GO:0016829,GO:0010333,GO:0008152,GO:0000287	TPS02	terpene synthase 02	_				1
Kaladp1295s0032	_	_	AT5G65780	GO:0008152,GO:0003824	ATBCAT-5	branched-chain amino acid aminotransferase 5 / branched-chain amino acid transaminase 5 (BCAT5)	_				1
Kaladp1314s0016	_	_	AT1G56690			Pentatricopeptide repeat (PPR) superfamily protein	_				1
Kaladp1314s0020	_	_	AT5G26710	GO:0006418,GO:0005737,GO:0005524,GO:0004812,GO:0000166,GO:0043039,GO:0016876		Glutamyl/glutaminyl-tRNA synthetase, class Ic	_				1
Kaladp1316s0001	_	_	AT5G55570				_				1
Kaladp1319s0014	_	_	AT4G13650			Pentatricopeptide repeat (PPR) superfamily protein	_				1
Kaladp1319s0035	_	_	AT1G72100			late embryogenesis abundant domain-containing protein / LEA domain-containing protein	_				1
Kaladp1321s0001	_	_	AT3G52180		ATPTPKIS1,ATSEX4,DSP4,SEX4	dual specificity protein phosphatase (DsPTP1) family protein	_				1
Kaladp0007s0011	CAM	ALMT	AT4G00910	GO:0015743		Aluminium activated malate transporter family protein	_	CAM	CAM	ALMT_0007s0011	0
Kaladp0011s0027	CAM	ALMT	AT1G08440	GO:0015743		Aluminium activated malate transporter family protein	_	CAM	CAM	ALMT_0011s0027	0
Kaladp0011s0028	CAM	ALMT	AT1G08440	GO:0015743		Aluminium activated malate transporter family protein	_	CAM	CAM	ALMT_0011s0028	0
Kaladp0048s0850	CAM	ALMT	AT3G18440	GO:0015743	ALMT9,AtALMT9	aluminum-activated malate transporter 9	_	CAM	CAM	ALMT_0048s0850	0
Kaladp0050s0298	CAM	ALMT	AT1G68600	GO:0006810,GO:0005886,GO:0015743		Aluminium activated malate transporter family protein	_	CAM	CAM	ALMT_0050s0298	0
Kaladp0087s0091	CAM	ALMT	AT3G11680	GO:0015743		Aluminium activated malate transporter family protein	_	CAM	CAM	ALMT_0087s0091	0
Kaladp0093s0149	CAM	ALMT	AT1G08440	GO:0015743		Aluminium activated malate transporter family protein	_	CAM	CAM	ALMT_0093s0149	0
Kaladp0081s0140	CAM	b-CA	AT4G33580	GO:0008270,GO:0004089	ATBCA5,BCA5	beta carbonic anhydrase 5	_	CAM	CAM	β-CA_0081s0140	0
Kaladp0081s0143	CAM	b-CA	AT4G33580	GO:0008270,GO:0004089	ATBCA5,BCA5	beta carbonic anhydrase 5	_	CAM	CAM	β-CA_0081s0143	0
Kaladp0093s0088	CAM	MDH	AT1G04410	GO:0055114,GO:0016616,GO:0016491,GO:0016615,GO:0006108		Lactate/malate dehydrogenase family protein	_	CAM	CAM	MDH_0093s0088	0
Kaladp0015s0134	CAM	NAD-ME	AT4G00570	GO:0055114,GO:0004471,GO:0051287	NAD-ME2	NAD-dependent malic enzyme 2	_	CAM	CAM	NAD-ME_0015s0134	0
Kaladp0037s0467	CAM	NAD-ME	AT2G13560	GO:0055114,GO:0004471,GO:0051287	NAD-ME1	NAD-dependent malic enzyme 1	_	CAM	CAM	NAD-ME_0037s0467	0
Kaladp0024s0016	CAM	NADP-ME	AT5G25880	GO:0055114,GO:0004471,GO:0051287	ATNADP-ME3,NADP-ME3	NADP-malic enzyme 3	_	CAM	CAM	NADP-ME_0024s0016	0
Kaladp0045s0427	CAM	NADP-ME	AT1G79750	GO:0055114,GO:0004471,GO:0051287	ATNADP-ME4,NADP-ME4	NADP-malic enzyme 4	_	CAM	CAM	NADP-ME_0045s0427	0
Kaladp0092s0166	CAM	NADP-ME	AT1G79750	GO:0055114,GO:0004471,GO:0051287	ATNADP-ME4,NADP-ME4	NADP-malic enzyme 4	_	CAM	CAM	NADP-ME_0092s0166	0
Kaladp0011s0355	CAM	PEPC	AT1G53310	GO:0015977,GO:0008964,GO:0006099	ATPEPC1,ATPPC1,PEPC1,PPC1	phosphoenolpyruvate carboxylase 1	_	CAM	CAM	PEPC_0011s0355	0
Kaladp0011s1355	CAM	PEPC	AT3G14940	GO:0015977,GO:0008964,GO:0006099	ATPPC3,PPC3	phosphoenolpyruvate carboxylase 3	_	CAM	CAM	PEPC_0011s1355	0
Kaladp0062s0055	CAM	PEPC	AT1G68750	GO:0015977,GO:0008964,GO:0006099	ATPPC4,PPC4	phosphoenolpyruvate carboxylase 4	_	CAM	CAM	PEPC_0062s0055	0
Kaladp0048s0578	CAM	PEPC2	AT1G53310	GO:0015977,GO:0008964,GO:0006099	ATPEPC1,ATPPC1,PEPC1,PPC1	phosphoenolpyruvate carboxylase 1	_	CAM	CAM	PEPC2_0048s0578	0
Kaladp0010s0106	CAM	PPDK-RP	AT4G21210	GO:0016772,GO:0005524	ATRP1,RP1	PPDK regulatory protein	_	CAM	CAM	PPDK-RP_0010s0106	0
Kaladp0016s0180	Circadian	CKB4	AT5G47080	GO:0019887,GO:0005956	CKB1	casein kinase II beta chain 1	_	Circadian	Circadian	CKB4_0016s0180	0
Kaladp0011s0927	Circadian	COP1	AT2G32950	GO:0005515	ATCOP1,COP1,DET340,EMB168,FUS1	Transducin/WD40 repeat-like superfamily protein	_	Circadian	Circadian	COP1_0011s0927	0
Kaladp0071s0308	Circadian	CRY1	AT4G08920		ATCRY1,BLU1,CRY1,HY4,OOP2	cryptochrome 1	_	Circadian	Circadian	CRY1_0071s0308	0
Kaladp0089s0025	Circadian	FIO1	AT2G21070	GO:0008168	FIO1	methyltransferases	_	Circadian	Circadian	FIO1_0089s0025	0
Kaladp0076s0198	Circadian	JMJD5	AT5G64813	GO:0007264,GO:0005525	LIP1	Ras-related small GTP-binding family protein	_	Circadian	Circadian	JMJD5_0076s0198	0
Kaladp0048s0797	Circadian	LWD1	AT1G12910	GO:0005515	ATAN11,LWD1	Transducin/WD40 repeat-like superfamily protein	_	Circadian	Circadian	LWD1_0048s0797	0
Kaladp0034s0172	Circadian	PHYA	AT1G09570	GO:0007165,GO:0000155,GO:0005515,GO:0006355,GO:0018298,GO:0009584	FHY2,FRE1,HY8,PHYA	phytochrome A	_	Circadian	Circadian	PHYA_0034s0172	0
Kaladp0039s0298	Circadian	PHYB	AT2G18790	GO:0007165,GO:0000155,GO:0005515,GO:0006355,GO:0018298,GO:0009584	HY3,OOP1,PHYB	phytochrome B	_	Circadian	Circadian	PHYB_0039s0298	0
Kaladp0057s0097	Circadian	PIF3	AT1G09530	GO:0046983	PAP3,PIF3,POC1	phytochrome interacting factor 3	bHLH	Circadian	TF	PIF3_0057s0097	0
Kaladp0055s0349	Circadian	RVE6	AT5G52660			Homeodomain-like superfamily protein	MYB-related	Circadian	TF	RVE6_0055s0349	0
Kaladp0040s0680	Circadian	SKIP	AT1G77180	GO:0005681,GO:0000398	SKIP	chromatin protein family	_	Circadian	Circadian	SKIP_0040s0680	0
Kaladp0040s0530	Circadian	TEJ	AT2G31870	GO:0005975,GO:0004649	TEJ	Poly (ADP-ribose) glycohydrolase (PARG)	_	Circadian	Circadian	TEJ_0040s0530	0
Kaladp0809s0098	Circadian	ZTL	AT5G57360	GO:0005515	ADO1,FKL2,LKP1,ZTL	Galactose oxidase/kelch repeat superfamily protein	_	Circadian	Circadian	ZTL_0809s0098	0
Kaladp0011s0443	Stomatal	ABI1	AT1G72770	GO:0003824,GO:0006470,GO:0004722	HAB1	homology to ABI1	_	Stomatal	Stomatal	ABI1_0011s0443	0
Kaladp0008s0304	Stomatal	AHA2	AT4G30190	GO:0046872,GO:0000166	AHA2,HA2,PMA2	H(+)-ATPase 2	_	Stomatal	Stomatal	AHA2_0008s0304	0
Kaladp0055s0506	Stomatal	AKT1	AT2G26650		AKT1,ATAKT1,KT1	K+ transporter 1	_	Stomatal	Stomatal	AKT1_0055s0506	0
Kaladp0062s0038	Stomatal	ALMT9	AT1G25480	GO:0015743		Aluminium activated malate transporter family protein	_	Stomatal	Stomatal	ALMT9_0062s0038	0
Kaladp0043s0196	Stomatal	BAK1	AT1G71830	GO:0005515,GO:0006468,GO:0005524,GO:0004672	ATSERK1,SERK1	somatic embryogenesis receptor-like kinase 1	_	Stomatal	Stomatal	BAK1_0043s0196	0
Kaladp0062s0090	Stomatal	BLUS1	AT4G14480	GO:0006468,GO:0005524,GO:0004672		Protein kinase superfamily protein	_	Stomatal	Stomatal	BLUS1_0062s0090	0
Kaladp0040s0351	Stomatal	CPK23	AT4G04720	GO:0006468,GO:0005524,GO:0004672	CPK21	calcium-dependent protein kinase 21	_	Stomatal	Stomatal	CPK23_0040s0351	0
Kaladp0055s0096	Stomatal	CPK6	AT4G35310	GO:0005509,GO:0006468,GO:0004672	ATCPK5,CPK5	calmodulin-domain protein kinase 5	_	Stomatal	Stomatal	CPK6_0055s0096	0
Kaladp0073s0100	Stomatal	HT1	AT1G62400		HT1	Protein kinase superfamily protein	_	Stomatal	Stomatal	HT1_0073s0100	0
Kaladp0008s0789	Stomatal	KAT1	AT5G46240		KAT1	potassium channel in Arabidopsis thaliana 1	_	Stomatal	Stomatal	KAT1_0008s0789	0
Kaladp0098s0188	Stomatal	OST2/AHA1	AT4G30190	GO:0046872,GO:0000166	AHA2,HA2,PMA2	H(+)-ATPase 2	_	Stomatal	Stomatal	OST2_0098s0188	0
Kaladp0008s0082	Stomatal	PYL9	AT5G53160		PYL8,RCAR3	regulatory components of ABA receptor 3	_	Stomatal	Stomatal	PYL9_0008s0082	0
Kaladp0050s0214	Stomatal	SLAC1	AT1G12480	GO:0055085,GO:0016021,GO:0008308,GO:0006873	CDI3,OZS1,RCD3,SLAC1	C4-dicarboxylate transporter/malic acid transport protein	_	Stomatal	Stomatal	SLAC1_0050s0214	0
