# Supplementary material for: Light-responsive expression atlas reveals the effects of light quality and intensity in Kalanchoë fedtschenkoi, a plant with crassulacean acid metabolism
Source: Gigascience. 2020 Mar 5;9(3):giaa018. doi: 10.1093/gigascience/giaa018 (PMC7058158; doi:10.1093/gigascience/giaa018)
Supplement: giaa018_Supplemental_Files [file giaa018_supplemental_files.zip › Table S8 _ CAM genes.xlsx]

## Sheet: Sheet1
				Z-Score
	Classification	GeneName	GeneID	WL_Dawn	WL_Dusk	BL_Dawn	BL_Dusk	RL_Dawn	RL_Dusk	FRL_Dawn	FRL_Dusk	DG_Dawn	DG_Dusk	LL_Dawn	LL_Dusk	HL_Dawn	HL_Dusk
	CAM	b-CA	Kaladp0018s0287	-0.2855	-0.3284	-0.2294	-0.4033	-0.3296	-0.347	-0.3091	-0.2356	-0.3934	-0.314	-0.4358	0.1618	3.3939	0.0553
	CAM	b-CA	Kaladp0018s0289	-0.3544	-0.3125	-0.3009	-0.3479	-0.3416	-0.3231	-0.3078	-0.2891	-0.3459	-0.3367	-0.333	0.1988	3.4363	-0.0423
	CAM	b-CA	Kaladp0024s0122	1.2569	1.5884	0.594	-0.543	0.7547	-1.1863	0.3841	-0.9132	-1.4623	-1.4366	0.7351	-0.1754	0.2252	0.1784
	CAM	b-CA	Kaladp0034s0051	0.8367	-0.5505	0.703	-0.8196	1.2355	-0.8605	0.5246	-0.8646	-1.0691	-0.9005	1.5653	-0.703	1.616	-0.7131
	CAM	b-CA	Kaladp0081s0143	-0.6522	-1.1178	-0.0364	0.1696	0.6184	0.8444	0.034	1.1234	0.7656	0.935	-1.7108	-0.1479	-1.3173	0.4919
	CAM	b-CA	Kaladp0538s0011	2.0598	-0.1354	0.827	0.4731	1.6445	-0.749	0.138	-0.539	-0.9463	-0.9418	-0.517	-0.6599	-0.3781	-0.2758
	CAM	ALMT	Kaladp0007s0011	-0.8063	-0.8048	0.035	1.23	0.9152	0.4454	-0.3888	0.6644	-0.9394	-1.1753	-0.7121	1.7009	-0.7404	0.5762
	CAM	ALMT	Kaladp0011s0027	0.1631	-0.6802	-0.6054	-0.5803	0.4832	-0.7449	0.2878	-0.6963	-0.1739	-0.6004	2.152	-0.2249	1.8272	-0.607
	CAM	ALMT	Kaladp0011s0028	-0.6474	-0.3649	-0.1108	-0.2671	-0.1104	0.025	-0.596	-0.1855	2.44	1.5566	-0.4712	-0.3218	-0.4226	-0.5239
	CAM	ALMT	Kaladp0024s0194	-0.0775	0.9603	-0.0439	0.3669	0.1868	-0.6239	-1.1441	0.2115	-1.7064	-1.7965	0.908	0.2131	1.2081	1.3376
	CAM	ALMT	Kaladp0048s0850	-1.2877	-0.7074	-0.8215	0.3226	0.7043	0.4301	-1.152	0.3701	0.2249	-0.1956	-0.9615	1.8119	-0.4265	1.6884
	CAM	ALMT	Kaladp0050s0298	-0.1853	-0.5181	0.018	-0.0853	1.1603	-0.1763	-0.9426	0.0626	-1.7756	-1.2702	0.2775	1.3537	0.684	1.3973
	CAM	ALMT	Kaladp0091s0013	0.2239	-0.7162	2.2361	-0.6645	1.4521	-0.7076	1.5164	-0.6958	-0.4315	-0.7416	-0.0605	-0.6741	-0.1465	-0.5901
	CAM	ALMT	Kaladp0093s0149	-0.1101	-0.6848	-0.5982	-0.7959	1.4408	-0.5468	-0.4653	-0.6955	0.1543	0.8298	-0.2887	0.0114	1.9021	-0.153
	CAM	ALMT6	Kaladp0062s0038	0.5373	-0.8716	1.7785	-0.9217	0.7417	-0.8754	0.9413	-0.7648	-1.1266	-1.2391	-0.0419	0.2975	1.521	0.0238
	CAM	ALMT6	Kaladp0073s0021	-0.1772	0.5413	-0.9979	-0.1017	-0.8133	-0.5073	-0.9872	-0.2121	-1.1111	-1.0302	0.8413	1.7739	1.0849	1.6965
	CAM	MDH	Kaladp0001s0257	0.4342	1.4865	0.3618	1.1023	0.2556	-0.7825	0.4622	0.0042	-1.8865	-1.8462	-0.0331	-0.5833	0.5271	0.4974
	CAM	MDH	Kaladp0022s0111	-1.2885	1.5003	-1.3497	0.113	-1.135	1.1803	-1.3031	0.2377	-0.2301	0.9929	-0.684	0.9748	0.1908	0.8007
	CAM	MDH	Kaladp0048s0189	-0.5062	0.7525	-0.8495	0.2907	-0.0456	0.621	-1.1345	-0.1918	-1.1712	-1.1344	-0.113	2.0783	-0.2925	1.6959
	CAM	MDH	Kaladp0058s0569	-0.5126	0.4958	-0.7757	-0.5865	-0.7489	-0.5741	-0.7813	-0.7157	-0.7827	-0.7713	0.7898	1.6016	1.6775	1.6843
	CAM	MDH	Kaladp0068s0169	-0.4616	-0.4462	-0.5113	-0.4407	-0.2762	-0.4776	-0.5453	-0.5237	-0.5003	-0.0493	0.3551	0.1846	1.4386	2.2539
	CAM	MDH	Kaladp0082s0194	-0.5689	1.948	-0.9473	0.0687	-0.8122	0.4066	-0.9495	-0.1234	-0.9551	-0.8216	-0.1933	1.4329	-0.2274	1.7424
	CAM	MDH	Kaladp0093s0088	-0.7288	-1.4606	0.8903	1.186	1.2574	0.3335	0.5062	0.3306	-0.2529	0.0912	-0.7268	-0.5668	-0.1252	-0.7341
	CAM	MDH	Kaladp0095s0052	-0.471	-0.1922	-0.5624	-0.3563	-0.3904	-0.2846	-0.5425	-0.4192	2.9256	1.5156	-0.5514	-0.1159	-0.3809	-0.1741
	CAM	MDH	Kaladp0095s0564	-0.3939	-0.3056	-0.8537	-0.3575	0.3743	-0.1852	-0.9156	-0.5979	-1.1237	-0.8352	0.1855	1.6664	1.5924	1.7498
	CAM	MDH	Kaladp0101s0012	1.4701	0.6315	-0.2575	-0.259	0.8837	-0.45	-0.5653	-0.6847	-1.8589	-1.7476	1.0529	0.2918	0.8918	0.6012
	CAM	MDH	Kaladp0101s0211	0.3315	0.4112	-0.6025	-0.3511	1.0803	-0.059	-0.918	-0.7054	-1.5183	-1.3166	-0.2422	1.5261	1.2299	1.134
	CAM	MDH	Kaladp1038s0012	-0.9042	1.1012	-1.1286	0.1236	-0.4422	0.8276	-1.2747	-0.2096	-0.883	-1.0515	0.3219	1.2745	0.5486	1.6963
	CAM	NAD-ME	Kaladp0015s0134	1.6887	-0.5618	-0.5199	0.2867	0.8855	1.0292	-0.6772	-0.2136	-1.526	-1.2032	-0.403	0.6965	0.2425	0.2756
	CAM	NAD-ME	Kaladp0033s0124	1.4911	1.0532	-0.5353	-0.223	0.1155	-0.2675	-0.4717	-0.4286	-1.5951	-1.6234	0.0959	1.4444	0.1709	0.7737
	CAM	NAD-ME	Kaladp0037s0467	0.3401	-0.7665	-0.7413	0.1881	0.6318	0.506	-0.8066	0.2405	-1.4268	-1.0745	-0.9904	1.5772	0.7196	1.6027
	CAM	NAD-ME	Kaladp0472s0027	-0.5518	0.5784	-0.7979	0.6545	0.3486	1.4212	-1.3722	0.4321	-1.5338	-1.5418	-0.0689	1.01	0.5168	0.9049
	CAM	NADP-ME	Kaladp0024s0016	-0.6263	-0.672	-0.3687	-0.5717	-0.5455	-0.5117	-0.4708	-0.3723	2.4553	1.332	-0.4838	-0.3037	0.6719	0.4673
	CAM	NADP-ME	Kaladp0045s0427	-0.3933	-0.5332	-0.1752	-0.1084	0.5588	0.0453	-0.4455	-0.223	-0.5896	-0.6049	-0.3175	0.1681	0.2375	2.381
	CAM	NADP-ME	Kaladp0092s0166	2.0894	-0.8163	-0.044	-0.5953	0.1404	-0.615	0.2283	-0.5483	-0.6893	0.2037	1.6387	-0.9052	0.8393	-0.9262
	CAM	PEPC	Kaladp0011s0355	-0.3364	-0.44	1.0108	-0.4209	3.1771	-0.4193	0.2186	-0.4269	-0.3824	-0.4109	-0.3649	-0.4104	-0.37	-0.4247
	CAM	PEPC	Kaladp0011s1355	-0.1472	-0.8403	0.5755	-0.3858	2.3282	-0.253	0.3349	-0.506	-0.9863	-0.8693	-0.7847	1.1089	-0.1915	0.6166
	CAM	PEPC	Kaladp0062s0055	-0.5999	-0.6565	-0.5636	-0.0162	0.1716	0.3079	0.0089	1.1213	-0.8008	-0.6955	-0.8165	1.5817	-0.686	1.6435
	CAM	PEPC1	Kaladp0095s0055	-0.3219	2.2993	-0.7048	-0.4857	-0.6805	-0.4288	-0.7102	-0.4617	-0.7175	-0.715	-0.1756	1.6272	0.3424	1.1326
	CAM	PEPC2	Kaladp0048s0578	0.6442	-0.3492	0.084	-0.4544	2.8414	-0.5884	-0.3382	-0.4481	-0.7177	-0.7469	-0.1647	-0.1158	0.0992	0.2547
	CAM	PEPCK	Kaladp0023s0088	-0.3921	-0.3911	-0.3307	-0.3899	-0.3856	-0.3893	-0.3437	-0.3921	2.2933	2.2674	-0.3845	-0.3921	-0.3783	-0.3911
	CAM	PEPCK	Kaladp0040s0194	-0.4097	-0.4124	-0.3722	-0.4027	-0.4071	-0.4067	-0.3603	-0.3903	2.3229	2.486	-0.4127	-0.4117	-0.4123	-0.4108
	CAM	PEPCK	Kaladp1116s0004	-0.4038	-0.4025	-0.3377	-0.4023	-0.3974	-0.4004	-0.3438	-0.3955	2.3831	2.3053	-0.4027	-0.4015	-0.3982	-0.4026
	CAM	PPCK	Kaladp0050s0014	-0.2808	-0.3693	-0.5688	-0.3945	-0.1868	-0.3574	-0.5719	-0.5033	-0.5771	-0.5741	-0.0565	2.9423	0.0207	1.4775
	CAM	PPCK	Kaladp0082s0192	-0.5965	1.437	-0.7538	0.0339	-0.7149	0.3669	-0.713	0.1515	-0.7358	-0.7123	-0.7838	1.7684	-0.6256	1.878
	CAM	PPCK1	Kaladp0037s0517	0.6826	-0.4776	-0.4561	-0.5072	-0.3268	-0.5001	-0.4692	-0.5019	-0.5064	-0.5092	1.9828	-0.4949	2.5902	-0.5061
	CAM	PPCK2	Kaladp0604s0001	-0.2143	1.6853	-0.7781	-0.3054	-0.6562	-0.0237	-0.8493	-0.2137	-0.8694	-1.0253	-0.2514	2.1422	0.0151	1.3441
	CAM	PPDK-RP	Kaladp0010s0106	-0.3193	0.7588	-0.8908	0.1359	-1.6382	0.7601	0.1782	-0.3855	1.3318	2.1345	-0.0137	-0.4993	-0.5142	-1.0384
	CAM	PPDK-RP	Kaladp0060s0363	-1.0115	1.1954	-1.0692	1.0617	-0.9655	1.5229	-0.9958	1.0899	-0.3729	0.2152	-1.0682	0.7632	-0.9902	0.625
	CAM	PPDK	Kaladp0039s0092	0.5723	-0.0512	-0.0344	-0.6816	-0.1079	-0.6891	-0.1698	-0.6998	-0.737	-0.7207	2.7606	-0.5533	1.545	-0.4329
	CAM	PPDK	Kaladp0076s0229	1.9916	-0.2158	0.4638	-0.8517	0.2986	-0.8299	0.1152	-0.8481	-0.8004	-0.819	1.5125	-0.6611	1.2322	-0.588
	CAM	TDT	Kaladp0042s0251	0.689	-0.7967	1.7128	-0.8182	1.8338	-0.8259	0.7831	-0.8046	-0.5483	-0.6091	0.9549	-0.7491	-0.0615	-0.7603
	Circadian	CCA1	Kaladp0496s0018	1.3707	-0.8317	1.6529	-0.8297	1.1615	-0.8304	1.4783	-0.8307	-0.6188	-0.7303	0.3687	-0.8298	0.3006	-0.8311
	Circadian	CHE	Kaladp0032s0054	0.3944	-0.8747	1.5358	-0.6431	0.1655	-0.6664	2.2934	-0.7475	0.8518	0.2089	-0.0151	-0.8638	-0.5079	-1.1312
	Circadian	CRY2	Kaladp0082s0193	-0.696	-0.4937	0.001	-0.0215	-0.7215	0.0538	0.5747	0.1707	2.1163	2.1363	-1.0491	-0.3978	-1.0293	-0.6438
	Circadian	ELF3	Kaladp0039s0732	-0.936	0.3268	-1.0438	1.0975	-1.1532	1.0243	-0.7153	1.445	0.6315	0.237	-1.3082	0.9258	-1.2357	0.7045
	Circadian	ELF4	Kaladp0045s0206	-0.8897	1.0513	-0.8802	0.9495	-0.8889	1.3288	-0.8873	1.2402	-0.7524	-0.6199	-0.8805	1.305	-0.8914	0.8154
	Circadian	FKF1	Kaladp0036s0214	-0.941	1.0943	-0.9413	0.9561	-0.9405	0.7202	-0.9389	1.3083	-0.5586	-0.4588	-0.9381	1.2903	-0.945	1.293
	Circadian	GI	Kaladp0040s0489	-0.9578	0.5119	-0.9553	0.8319	-0.9507	0.9416	-0.936	1.5211	-0.3347	-0.3551	-0.9686	1.31	-0.9733	1.3149
	Circadian	HY5	Kaladp0060s0460	0.1831	-0.6373	2.6747	-0.6214	0.4892	-0.7631	1.4199	-0.6912	-0.7538	-0.7705	0.3843	-0.752	0.3641	-0.526
	Circadian	LNK1	Kaladp0607s0046	0.1657	-0.8788	0.2323	-0.708	0.5213	-0.8687	0.9873	-0.6536	1.6329	1.4291	0.4107	-0.8006	-0.7078	-0.7619
	Circadian	LNK2	Kaladp0099s0129	-1.239	0.2561	-0.9023	1.199	-0.8754	1.0009	-0.8193	1.737	0.0952	0.9004	-1.1164	0.4572	-1.2089	0.5156
	Circadian	LUX	Kaladp0033s0047	-0.783	0.89	-1.0123	0.9461	-0.8162	0.8483	-0.9451	0.7824	-0.7795	-0.6524	-0.8719	1.462	-0.7493	1.6808
	Circadian	LWD1	Kaladp0048s0797	0.2502	-0.7842	-0.2487	-0.5326	-0.9095	-0.8552	0.8023	-0.721	1.2188	0.7976	1.9717	-0.9339	0.8666	-0.922
	Circadian	PHYA	Kaladp0034s0172	-0.5744	-0.7455	-0.1113	-0.0632	-0.2793	0.2917	-0.4137	0.05	2.2148	2.1511	-0.5287	-0.5588	-0.7542	-0.6784
	Circadian	PHYB	Kaladp0039s0298	0.9845	-0.9384	1.8828	-0.4977	0.2225	-0.6049	2.1103	-0.2234	0.1206	-0.49	-0.6757	-0.4418	-0.6062	-0.8428
	Circadian	PIF3	Kaladp0057s0097	-0.4824	-0.472	-0.3909	-0.0661	-0.4802	-0.4413	-0.3175	-0.0552	3.0394	1.4961	-0.4887	-0.3702	-0.4879	-0.483
	Circadian	PRMT5	Kaladp0056s0075	-0.5202	0.0908	-1.1176	0.3376	0.2841	0.5076	-1.2191	0.4027	-0.3805	-0.5424	-0.9363	2.3377	-0.4553	1.211
	Circadian	PRR3	Kaladp0058s0661	-1.0636	0.1076	-1.0502	1.1049	-1.0503	1.3602	-1.0033	1.4596	0.1929	0.7082	-1.0553	0.9314	-1.0691	0.427
	Circadian	PRR5	Kaladp0032s0115	-1.0441	0.6101	-1.0743	1.0137	-0.9942	0.5859	-1.0678	1.3808	-0.0922	0.5073	-1.0366	1.3042	-1.0877	0.9948
	Circadian	PRR7	Kaladp0101s0041	-0.9316	0.3756	-0.8793	1.2616	-0.8998	1.5189	-0.8985	1.7563	-0.2578	-0.5117	-0.9072	0.8015	-0.9354	0.5075
	Circadian	PRR9	Kaladp0032s0115	-1.0441	0.6101	-1.0743	1.0137	-0.9942	0.5859	-1.0678	1.3808	-0.0922	0.5073	-1.0366	1.3042	-1.0877	0.9948
	Circadian	RVE1	Kaladp0574s0015	1.7642	-0.8904	1.1891	-0.8773	0.4641	-0.8811	1.0068	-0.8811	-0.5005	-0.7002	1.2285	-0.8596	0.8208	-0.8832
	Circadian	RVE6	Kaladp0055s0349	-0.4589	-0.7393	0.7084	-0.7879	-0.3518	-0.7235	0.5937	-0.9182	1.4786	1.3456	0.8752	-0.9736	1.2225	-1.2711
	Circadian	RVE8	Kaladp0577s0020	1.3334	-0.9176	1.3117	-0.9159	0.885	-0.9145	1.4125	-0.915	-0.4105	-0.6747	0.9096	-0.9129	0.722	-0.9133
	Circadian	STIPL1	Kaladp0071s0383	0.0719	-0.5647	-0.3832	-0.3446	-0.4529	0.2416	0.3383	0.345	2.7633	1.1706	-0.9633	-0.3169	-1.0171	-0.8878
	Circadian	TOC1	Kaladp0040s0446	-0.9914	1.1013	-0.8854	0.9106	-0.9884	1.2525	-0.9226	1.3358	-0.3498	-0.369	-0.9907	0.8069	-0.9713	1.0615
	Circadian	ZTL	Kaladp0809s0098	-0.1455	-0.4481	-0.5138	-0.2956	-0.4121	-0.4109	-0.1497	-0.1788	2.7123	1.442	-0.5746	-0.117	-0.456	-0.4521
	Stomatal	ABI1	Kaladp0011s0443	0.6242	-0.8771	0.6418	-0.9693	-1.0163	-1.0031	0.7658	-0.7951	1.2507	0.43	1.3765	-0.629	1.1882	-0.9873
	Stomatal	ABI2	Kaladp0048s0509	0.5984	-0.8447	2.7854	-0.8363	0.2825	-0.7409	0.8344	-0.7738	0.0435	-0.4796	0.2921	-0.6954	0.4439	-0.9095
	Stomatal	AKT1	Kaladp0055s0506	-0.5611	-1.4871	0.743	-0.135	1.3227	0.2206	1.1386	-0.3778	-0.6401	-0.7526	0.2739	-0.4579	1.0615	-0.3487
	Stomatal	ALMT9	Kaladp0062s0038	0.5373	-0.8716	1.7785	-0.9217	0.7417	-0.8754	0.9413	-0.7648	-1.1266	-1.2391	-0.0419	0.2975	1.521	0.0238
	Stomatal	BAK1	Kaladp0043s0196	-0.3585	-0.3742	0.0526	0.9959	0.9661	0.5761	-0.175	0.9762	-1.0074	-1.045	-1.3236	0.4467	-0.9446	1.2148
	Stomatal	CPK6	Kaladp0055s0096	-0.8064	-0.0302	-0.2622	-0.0654	-0.6395	0.1513	-0.4025	0.1292	1.1065	0.7555	-1.0893	0.3279	-0.9484	1.7734
	Stomatal	HT1	Kaladp0073s0100	-0.8327	0.0711	-1.0102	1.717	-1.0717	0.8969	-0.7015	0.5846	0.2524	0.5341	-0.3466	1.0526	-0.94	-0.2061
	Stomatal	KAT1	Kaladp0008s0789	-0.3371	-0.6697	2.2364	0.1978	1.9229	-0.1674	0.5813	0.0105	-0.6711	-0.6549	-0.639	-0.5832	-0.6363	-0.5902
	Stomatal	KAT2	Kaladp0840s0007	-0.8142	-0.8169	1.5622	-0.3901	0.3435	-0.2445	0.6619	-0.1245	1.5684	1.7282	-0.8588	-0.8901	-0.8346	-0.8904
	Stomatal	OST1	Kaladp0016s0289	-0.8578	-0.7988	0.1445	-0.4202	-0.2779	-0.1455	0.3282	-0.2314	2.6828	1.7553	-0.3936	-0.3838	-0.7666	-0.6353
	Stomatal	OST2/AHA1	Kaladp0098s0188	1.9093	-0.9717	1.3577	-0.8931	1.3711	-0.5545	1.0597	-0.6085	-0.3634	-0.1143	-1.0369	-0.2539	-0.7921	-0.1094
	Stomatal	PHOT1	Kaladp0071s0248	-0.9214	-0.289	-0.317	0.9114	-0.8232	0.9496	0.1008	1.4236	1.2384	1.4411	-1.0689	-0.6332	-1.1067	-0.9054
	Stomatal	PHOT2	Kaladp0033s0113	-0.422	0.344	-0.4549	-0.3297	-0.4409	-0.3852	-0.4562	-0.2856	-0.4604	-0.4573	-0.2681	0.5922	-0.001	3.0253
	Stomatal	QUAC1/ALMT12	Kaladp0091s0013	0.2239	-0.7162	2.2361	-0.6645	1.4521	-0.7076	1.5164	-0.6958	-0.4315	-0.7416	-0.0605	-0.6741	-0.1465	-0.5901
	Stomatal	SLAC1	Kaladp0050s0214	-0.0599	-0.7179	2.2943	-0.6482	0.6355	-0.7135	1.98	-0.7102	0.0607	-0.5332	0.1901	-0.7204	-0.2151	-0.8422
Reaction	Component	Name	Gene ID	WL_Dawn	WL_Dusk	BL_Dawn	BL_Dusk	RL_Dawn	RL_Dusk	FRL_Dawn	FRL_Dusk	DG_Dawn	DG_Dusk	LL_Dawn	LL_Dusk	HL_Dawn	HL_Dusk
Light Reactions	LHC-II	LHCb1/2/3	Kaladp0008s0846	-0.2314	0.0096	0.1347	0.5353	1.9892	1.6043	-0.5445	0.7341	-1.0603	-1.0577	-0.9001	0.1564	-0.9755	-0.3942
		LHCb1/2/3	Kaladp0011s0947	1.6516	-0.1295	0.0932	0.6167	1.5048	0.7565	0.0588	1.1388	-1.1703	-1.165	-1.0069	-0.5775	-0.9798	-0.7914
		LHCb1/2/3	Kaladp0011s1094	1.8497	-0.5397	0.8092	-0.322	2.1543	-0.2404	0.4453	-0.1768	-0.9057	-0.8976	-0.1385	-0.5712	-0.7183	-0.7482
		LHCb1/2/3	Kaladp0011s1131	-0.3127	0.4289	-0.2335	1.0326	0.2134	2.0217	-0.5672	1.8899	-0.9199	-0.9162	-0.9072	-0.2351	-0.8979	-0.5966
		LHCb1/2/3	Kaladp0021s0075	0.1915	-0.0662	-0.0767	0.6883	1.1679	2.2225	-0.3871	1.1974	-0.9163	-0.9085	-0.9037	-0.6322	-0.8733	-0.7036
		LHCb1/2/3	Kaladp0053s0064	-0.3089	0.0681	-0.3377	0.8173	0.7824	2.495	-0.5135	1.1832	-0.8941	-0.8879	-0.8262	-0.2028	-0.8805	-0.4944
		LHCb1/2/3	Kaladp0053s0065	-0.4835	0.5037	-0.5217	0.9414	0.2609	2.2915	-0.6507	1.4019	-0.9665	-0.9547	-0.9306	0.3198	-0.9539	-0.2577
		LHCb1/2/3	Kaladp0059s0024	-0.7656	1.1944	-0.7726	1.2463	-0.7058	1.5958	-0.761	1.7809	-0.77	-0.7452	-0.7958	0.3668	-0.7975	-0.0708
		LHCb4	Kaladp0740s0002	0.2167	1.7799	-0.6996	0.9672	0.0602	1.3926	-0.6814	0.6637	-1.1574	-1.134	-1.1208	0.447	-1.0306	0.2967
		LHCb5	Kaladp0045s0054	1.8497	0.3919	0.7488	0.4546	1.6373	0.1599	0.2432	-0.0753	-1.415	-1.244	-0.8014	-0.3129	-1.221	-0.4159
		LHCb5	Kaladp0053s0496	0.462	0.4591	0.5326	0.6177	1.0016	1.9704	-0.0979	0.8793	-1.2307	-1.2004	-1.2002	-0.3075	-1.1927	-0.6933
		LHCb6	Kaladp0016s0352	1.4432	0.4315	-0.5621	0.6809	0.9061	1.2993	-0.2815	0.752	-1.4225	-1.3851	-1.3109	0.4621	-1.1086	0.0956
		LHCb6	Kaladp0062s0192	0.0267	1.1361	-0.3221	0.6663	0.701	1.8369	-0.5315	1.0635	-1.235	-1.2107	-1.2263	0.4814	-1.1865	-0.1999
		LHCq	Kaladp0010s0180	1.16	-0.5558	1.1958	-0.5574	0.9227	-0.861	0.8465	-0.5956	-1.4991	-1.6112	1.5452	-0.0007	0.0043	0.0065
	PS-II	D2/PsbD	Kaladp0053s0592	-0.9582	-1.0005	1.1043	0.9238	0.51	-0.2431	1.0215	1.7233	-0.7147	-0.4607	-0.6838	-0.4915	0.1481	-0.8785
		CP47/PsbB	Kaladp0079s0002	-0.9109	-0.9641	1.5769	0.8745	0.5291	-0.3042	1.0371	1.2899	-0.6691	-0.2445	-0.7361	-0.4383	-0.1835	-0.857
		alpha/PsbE	Kaladp0006s0122	-0.8488	-0.9456	1.4887	0.912	0.3501	-0.3623	1.0299	1.2852	-0.5099	-0.1725	-0.7098	-0.5715	-0.0988	-0.8468
		PsbTc	Kaladp0079s0003	-0.8477	-0.9283	1.5607	0.7543	0.669	-0.3528	0.8524	1.4332	-0.6439	-0.2342	-0.6555	-0.5153	-0.2204	-0.8715
		PsbTn	Kaladp0037s0277	-0.5827	2.7882	-0.5827	0.6751	-0.5827	-0.26	-0.4011	-0.1003	-0.5827	-0.413	1.0099	-0.101	-0.4345	-0.4327
		PsbTn	Kaladp0039s0266	1.3968	-0.3309	1.5811	-0.0544	1.3229	-0.4219	1.3257	-0.5388	-1.5397	-1.1446	0.1782	-0.6213	-0.5468	-0.6062
		PsbTn	Kaladp0515s0140	1.5222	0.3005	1.122	0.323	1.162	-0.4068	0.9187	-0.1904	-1.7264	-1.6774	0.2726	-0.589	-0.6309	-0.4001
		PsbW	Kaladp0058s0416	0.6621	1.0906	-0.1578	1.045	0.2478	1.0389	0.3383	0.6107	-1.9414	-1.4682	-1.0633	0.43	-1.1358	0.3031
		PsbW	Kaladp0061s0105	0.9872	1.0395	-0.0187	0.5996	1.0297	1.0777	-0.0048	0.3558	-1.9675	-1.7813	-0.1934	-0.1864	-0.6725	-0.2649
		PsbX	Kaladp0011s1349	0.8238	1.1549	0.4942	0.4062	0.8674	1.3432	0.5657	0.0935	-1.5454	-1.1161	-0.9078	-0.0753	-1.2743	-0.83
		PsbX	Kaladp0039s0101	1.3801	0.519	0.0925	-0.4354	0.7247	-0.3637	-0.0841	-0.5007	-1.7127	-1.6971	1.4628	-0.2387	1.2578	-0.4045
		PsbX	Kaladp0046s0068	0.6672	0.0582	0.9503	-0.0535	0.5997	-1.012	-0.2224	-0.6504	-1.4213	-1.419	1.6072	-0.7616	1.6418	0.0157
		OEC33/PsbO	Kaladp0042s0035	0.3088	1.7717	-0.3866	0.6534	0.2985	1.8268	-0.4397	0.7528	-1.3585	-1.0472	-0.6156	0.1533	-1.0152	-0.9025
		OEC33/PsbO	Kaladp0076s0178	1.595	0.1454	0.8331	0.3045	1.7358	0.2282	0.8117	-0.1535	-1.5266	-1.4061	-0.614	-0.4938	-0.9456	-0.5142
		OEC33/PsbO	Kaladp0337s0012	0.6389	-0.0265	1.5234	0.4132	1.0421	0.3862	1.8553	-0.1102	-1.2267	-0.6714	-0.9921	-0.812	-1.2227	-0.7974
		OEC23/PsbP	Kaladp0011s1141	0.7865	0.9341	-0.0068	1.4481	0.4369	0.9595	0.055	0.9776	-1.6151	-1.4491	-1.137	-0.1085	-1.2359	-0.0452
		OEC23/PsbP	Kaladp0048s0564	1.3987	1.6033	-0.8809	0.6648	-0.661	1.7972	-0.7511	0.4593	-0.624	-0.6874	-0.8775	0.2418	-0.9603	-0.7228
		OEC23/PsbP	Kaladp0059s0017	0.4106	1.1756	-0.0295	1.0901	0.3818	1.7436	-0.124	0.8198	-1.5372	-1.1235	-1.1974	-0.1222	-1.1664	-0.3212
		OEC16/PsbQ	Kaladp0010s0103	0.09	2.0729	-0.5169	0.7267	-0.0814	1.4859	-0.4393	0.7503	-1.2215	-1.0709	-0.8314	0.52	-1.0524	-0.4321
		OEC16/PsbQ	Kaladp0060s0356	0.546	0.8931	0.6973	0.77	0.9687	1.1501	0.6712	0.3352	-1.8115	-1.4423	-0.3982	-0.5095	-0.9829	-0.8872
		OEC16/PsbQ	Kaladp1277s0003	0.1573	1.897	-0.424	0.7208	0.0382	1.4871	-0.3196	0.7	-1.3108	-1.2195	-0.88	0.7066	-1.0654	-0.4877
		PsbK	Kaladp0100s0128	-0.9669	-1.0559	1.5553	0.5223	0.573	-0.3923	0.4359	0.8428	-0.8028	-0.4739	-0.7314	0.3921	0.3657	-0.2639
		PsbK	Kaladp0101s0047	-0.066	-0.7743	0.334	-0.3719	-0.1432	-0.6839	1.1978	-0.1669	1.584	0.9044	-0.0594	-1.0175	0.1007	-0.838
		PsbM	Kaladp0067s0138	-0.7283	-0.9648	1.412	0.6272	0.6466	-0.0044	0.2958	0.5053	-0.2707	-0.3006	-0.8056	-0.3316	0.0612	-0.142
		PsbN	Kaladp0079s0004	-0.3143	-0.3598	-0.2221	-0.2303	-0.2551	-0.4256	-0.3185	-0.2642	-0.3011	-0.3689	0.2596	-0.3543	3.4801	-0.3255
		PsbR	Kaladp0038s0074	2.0503	0.2338	0.9735	-0.0946	0.6472	-0.0405	0.6105	-0.3026	-1.6538	-1.4389	0.9142	-0.9061	-0.0746	-0.9183
		PsbR	Kaladp0630s0071	1.7705	1.1535	-0.0856	-0.0133	0.3544	-0.3123	0.365	-0.3256	-1.7928	-1.8772	0.6092	0.5484	0.1919	-0.5861
	redox chain	Cytb6/f to PS-I electron carriers	Kaladp0053s0132	0.6508	1.6053	-0.1358	1.132	1.2507	-0.1942	-0.2082	0.0153	-1.5522	-1.5342	-0.6497	-0.0195	-0.3012	-0.0591
		Cytb6/f to PS-I electron carriers	Kaladp0073s0005	0.5919	1.8471	-0.1372	1.2059	0.8674	-0.4276	-0.1404	0.0225	-1.3967	-1.3915	-0.7069	-0.2317	-0.2672	0.1644
		Cytb6/f to PS-I electron carriers	Kaladp0095s0659	0.0173	0.7369	-0.132	0.8421	0.6832	-0.1114	-0.0382	0.2375	-2.0788	-1.9869	1.2899	0.0026	0.3365	0.2012
		Cytb6/f to PS-I electron carriers	Kaladp0061s0136	0.4656	-0.4076	0.4389	0.4788	1.3912	-0.2046	0.5907	-0.2315	-1.8154	-1.9228	-0.3647	0.2979	0.8066	0.4769
		ferredoxin electron carrier	Kaladp0011s0875	-0.1564	0.0637	-0.7472	-0.5568	0.2243	-0.4744	-0.8833	-0.642	-0.7676	-0.4542	2.8287	0.2515	1.375	-0.0613
		ferredoxin electron carrier	Kaladp0047s0151	0.6334	0.3968	0.3104	-0.0495	0.8574	-0.6322	-0.2147	-0.5515	-1.4247	-1.4107	2.3027	-0.5581	0.4554	-0.1146
		ferredoxin electron carrier	Kaladp0081s0213	-0.8005	-0.2893	-0.8591	0.0158	-0.9189	-0.2025	-0.2668	-0.0546	1.5927	2.3861	0.3043	-0.0694	-0.172	-0.6658
		ferredoxin electron carrier	Kaladp0550s0015	-0.6604	0.3558	-1.002	0.6511	1.4322	0.957	-1.1838	0.2762	-1.2726	-0.9294	-0.5426	0.974	0.4152	0.5293
	PS-I	LHCa1	Kaladp0492s0002	0.1963	1.1508	-0.5889	1.354	0.1668	1.4038	-0.7625	1.043	-1.2601	-1.2505	-1.1287	0.4081	-1.1533	0.4212
		LHCa2	Kaladp0088s0071	1.7737	0.1984	0.7281	0.4683	1.1881	0.2602	0.844	0.1213	-1.4411	-1.3622	-1.105	0.0208	-1.2844	-0.4103
		LHCa3	Kaladp0045s0540	1.904	0.1345	0.0287	0.4273	1.4937	0.1409	0.0493	0.2698	-1.7098	-1.6251	-0.4778	0.1649	-0.8735	0.0731
		LHCa3	Kaladp0515s0040	1.3117	-0.3444	1.2822	-0.4409	2.0039	-0.2813	1.0992	-0.3015	-0.8279	-0.7695	-0.346	-0.6237	-0.8903	-0.8718
		LHCa4	Kaladp0674s0166	-0.491	1.1249	-0.5625	1.0448	-0.1284	2.0053	-0.7364	1.163	-1.0135	-1.0107	-0.967	0.613	-0.9838	-0.0578
		LHCa5	Kaladp0042s0065	0.9027	0.6493	0.1064	0.404	1.2627	-0.4331	-0.2118	-0.6061	-1.5499	-1.5499	-0.5869	0.812	-0.6158	1.4163
		LHCa6	Kaladp0496s0004	0.3909	1.2782	-0.9178	0.9293	0.2546	0.7341	-1.004	0.1303	-1.8054	-1.6663	0.0806	0.2746	0.2589	1.0619
		PsaK	Kaladp0021s0051	1.4396	0.2646	0.8683	0.3587	1.3016	0.4421	0.9578	0.2517	-1.5563	-1.4898	-0.157	-0.8589	-0.8897	-0.9327
		PsaK	Kaladp0053s0044	1.3183	0.2945	0.783	0.6649	1.6123	0.3186	0.461	0.4077	-1.6439	-1.5098	-0.3213	-0.796	-0.7494	-0.84
		PsaL	Kaladp0048s0716	1.6435	0.5283	0.0893	0.9133	1.416	0.1596	-0.1283	0.056	-1.8511	-1.7736	-0.6501	-0.4448	-0.0706	0.1124
		PsaL	Kaladp0055s0450	0.9164	1.3248	-0.3267	1	0.4663	1.2277	-0.3208	0.8109	-1.6017	-1.4912	-0.9111	0.0516	-1.1131	-0.033
		PsaN	Kaladp0036s0154	1.8974	-0.1062	1.219	-0.1245	1.0372	-0.5015	1.0471	-0.4856	-1.4824	-1.2762	0.4265	-1.0016	0.0358	-0.6852
		PsaN	Kaladp0037s0350	1.9846	-0.5009	0.9791	-0.2389	1.11	-0.396	1.3753	-0.3813	-1.18	-0.9449	0.5588	-0.8823	-0.4823	-1.0015
		PsaN	Kaladp0149s0001	1.6424	-0.2366	0.9033	0.1491	1.3856	-0.2348	1.2364	-0.1155	-1.4211	-1.3859	0.3749	-0.8495	-0.4837	-0.9646
		PsaO	Kaladp0056s0139	1.2586	0.7328	0.044	0.8286	0.9851	0.7738	0.5505	0.5678	-1.518	-1.2812	-0.0014	-0.5706	-1.3959	-0.9742
		PsaO	Kaladp0550s0009	2.1441	-0.51	0.5808	-0.2767	1.7717	0.0919	0.2421	-0.3491	-0.9816	0.438	-0.2743	-0.9089	-0.9387	-1.0293
		PsaD	Kaladp0055s0457	0.7664	2.0619	0.1738	0.7017	0.5192	0.7697	-0.0547	0.4414	-1.5575	-1.2815	-0.6572	-0.4243	-0.9127	-0.5462
		PsaE	Kaladp0012s0104	-0.43	0.7223	-0.3251	0.1918	0.2249	-0.2639	-0.467	0.0845	-1.7234	-1.741	1.6659	0.0276	1.7486	0.2847
		PsaE	Kaladp0024s0837	1.0973	0.0201	1.0214	0.1541	1.1287	0.8803	0.7368	-0.1241	-1.9559	-1.2773	0.6153	-0.706	-0.4535	-1.1372
		PsaE	Kaladp0044s0096	0.0783	1.4303	-0.6577	0.9366	0.2914	1.7199	-0.7063	0.948	-1.2578	-1.174	-0.734	0.5062	-1.061	-0.3197
		PsaF	Kaladp0011s0431	1.4103	0.7247	0.3571	0.9829	1.2358	0.7044	0.0657	0.3166	-1.6939	-1.5597	-0.6099	-0.5671	-0.7122	-0.6547
		PsaH	Kaladp0011s0463	1.5668	1.0136	-0.1267	1.0054	0.6055	1.1649	-0.1511	0.4226	-1.5886	-1.2322	-0.9729	-0.165	-1.0649	-0.4774
		PsaH	Kaladp0863s0022	1.0858	1.5553	-0.1161	0.952	0.4586	0.9945	-0.0975	0.3146	-1.5284	-0.9701	-0.2566	-0.3699	-1.1752	-0.8469
		PsaI	Kaladp0032s0052	-0.512	-0.8083	1.3618	0.6859	0.5908	-0.5958	0.5593	1.362	-0.0625	0.2051	-0.7798	-0.4831	-0.463	-1.0604
		HCF101	Kaladp0034s0135	1.0797	-0.0099	0.1279	0.4129	1.1625	0.3444	-0.2018	0.1111	-2.2075	-2.1086	-0.0488	-0.1081	0.6209	0.8253
		PPD1	Kaladp0022s0190	-0.5781	1.4208	-0.8299	1.2649	-0.2616	1.4869	-0.6529	0.9468	-0.6846	-0.6804	-1.2209	0.179	-1.2227	0.8328
		PYG7	Kaladp0043s0011	-0.4959	0.877	-1.415	1.2142	0.1124	1.1248	-1.2521	0.819	-0.9201	-0.5767	-1.0085	0.5349	-0.3117	1.2976
		Y3IP1	Kaladp0050s0158	0.5804	0.9416	0.1205	1.0429	0.6581	0.7346	-0.0144	0.455	-2.1246	-2.1678	-0.1433	0.2265	-0.5111	0.2017
		PSA2	Kaladp0039s0167	0.0799	1.4118	-0.6431	1.1555	0.3295	0.6466	-0.8171	0.4435	-1.4832	-1.385	-1.0155	0.7694	-0.7246	1.2321
		PSA3	Kaladp0538s0009	-0.7139	1.2384	-0.8868	1.1828	-0.2262	1.3192	-0.9082	0.5789	-1.5424	-1.3933	-0.3884	0.7562	0.1278	0.8557
		PetA	Kaladp0071s0003	-0.8803	-0.99	1.6985	0.8168	0.4694	-0.54	0.8122	1.1471	-0.5367	-0.1425	-0.8846	-0.3387	0.0015	-0.6326
		FNR	Kaladp0067s0145	0.6965	-0.6337	1.9215	-0.2067	0.5313	-0.494	1.7471	-0.3836	-1.3858	-1.4127	0.3482	-0.7375	0.5093	-0.5
		FNR	Kaladp0068s0369	0.886	0.8748	0.3221	0.9672	1.4656	0.0249	-0.3357	0.2468	-1.8802	-1.8452	-0.5153	-0.5372	-0.253	0.5793
		FNR	Kaladp0066s0079	1.5294	-0.3078	1.0123	0.2798	1.818	0.3465	0.6784	-0.0949	-1.5527	-1.4468	-0.6567	-0.5472	-0.697	-0.3614
		FNR	Kaladp0018s0172	2.016	0.142	0.2181	0.8219	1.1916	0.1703	-0.1261	0.127	-1.5881	-1.6397	-0.9018	-0.2069	-0.4421	0.2179
Calvin cycle	RuBisCo	small subunit	Kaladp0039s0498	0.7139	0.1032	1.4772	0.5172	0.9502	-0.5757	1.1615	-0.5163	-1.7517	-0.8909	-0.3748	-0.971	-0.1871	0.3444
		small subunit	Kaladp0442s0049	0.2381	0.5392	1.1715	0.8027	1.6454	-0.4915	-0.1036	-0.3435	-1.1491	-0.9959	-0.6524	-0.7006	-0.4489	0.4886
		CPN60a	Kaladp0008s0425	0.6685	0.9299	-0.9863	1.0507	0.2404	1.2123	-1.0203	0.6841	-1.1699	-1.323	-1.0447	1.2068	-0.7057	0.2574
		CPN60a	Kaladp0048s0037	0.7473	1.1731	-0.5479	0.4768	0.655	-0.0122	-0.6581	0.4414	-1.6936	-1.8348	-0.6961	1.1322	-0.0967	0.9136
		CPN60a	Kaladp0081s0255	-0.5228	-0.4389	-0.7287	0.1726	-0.3819	0.4057	-0.7549	-0.3071	-0.6398	-0.7107	0.8517	3.0834	-0.1799	0.1514
		CPN60b	Kaladp0025s0038	0.9394	0.0568	-0.8559	0.7521	0.5191	0.7909	-1.0707	0.3565	-1.2171	-1.3201	-1.0136	1.5265	-0.5706	1.1068
		CPN60b	Kaladp0073s0051	-0.3102	1.0629	-0.5439	1.3453	-0.3806	1.3927	-0.6364	0.8541	-1.2756	-1.1614	-0.9828	0.8953	-1.1537	0.8942
		CPN60b	Kaladp0074s0059	-0.4395	1.1236	-0.8425	1.0833	0.153	0.8039	-1.0046	0.7358	-0.9764	-1.0967	-1.1213	0.9831	-0.8513	1.4495
		CPN20	Kaladp0472s0017	-0.1846	1.3836	-1.1363	0.9296	0.1793	1.3546	-1.4167	0.2645	-1.1824	-1.2942	-0.3976	0.5166	0.2194	0.7643
		CPN20	Kaladp0496s0006	-0.0422	1.2552	-0.9426	0.4064	0.5465	1.5575	-1.2006	-0.2866	-1.49	-1.4553	-0.2305	1.2024	0.0289	0.6511
		CPN10	Kaladp0079s0042	-0.762	0.3483	-0.9887	0.4968	0.4467	0.8047	-1.4178	0.1098	-1.3008	-1.1886	0.3513	1.2689	0.4124	1.4188
		RbcX	Kaladp0010s0142	0.209	0.8854	-0.6998	1.9062	-0.3389	0.4324	-0.7949	1.1852	-1.2449	-1.2095	-0.9491	0.7648	-0.9549	0.809
		RbcX	Kaladp0039s0263	0.1913	1.821	-0.423	0.6874	0.1472	-0.434	-0.8567	0.1006	-1.5544	-1.5252	-0.0391	0.7126	-0.246	1.4182
		RbcX	Kaladp0060s0397	0.1263	1.0004	-0.7953	1.0736	-0.4541	-0.0265	-0.9965	-0.0978	-1.1836	-1.1255	-0.5738	1.29	-0.3456	2.1083
		RbcX	Kaladp0064s0094	0.793	-0.6797	0.2727	-0.6799	0.1872	-0.6783	-0.2005	-0.6763	-0.6473	-0.6529	2.2548	-0.6756	2.0197	-0.6368
		RAF1	Kaladp0050s0016	-0.2851	1.1964	-1.158	1.1582	-0.1548	1.0392	-0.6279	0.9592	-0.8873	-0.7106	-1.3272	0.9007	-1.1896	1.0868
		RAF2	Kaladp0058s0485	0.5951	1.7694	-0.5683	0.9369	0.4492	0.9742	-0.7431	0.052	-1.7908	-1.5078	0.1513	0.167	-0.5131	0.0281
		BSD2	Kaladp0048s0743	0.6157	1.1951	0.0849	0.1151	0.4991	-0.2992	-0.5255	-0.5224	-1.8838	-1.8186	1.0006	-0.3538	1.1677	0.7251
		BSD2	Kaladp0921s0008	1.3129	-0.6777	0.6857	-0.5519	1.0319	-0.7159	0.0411	-0.756	-1.4215	-1.3925	1.5226	-0.4381	1.3918	-0.0324
		RbcMT	Kaladp1319s0020	-0.5786	0.3705	-1.0521	1.2466	-0.454	1.3177	-0.9268	1.0777	-0.4345	-0.6155	-1.301	1.2315	-0.9896	1.1083
		RCA	Kaladp0033s0048	1.9451	-0.6407	1.1651	-0.7111	1.2645	-0.8914	0.6801	-0.817	-0.963	-0.9703	0.784	-0.8639	0.646	-0.6276
		RCA	Kaladp0075s0059	1.846	-0.5895	1.4836	-0.502	1.1278	-0.8893	1.1529	-0.7461	-0.9941	-0.9916	0.6025	-0.8175	-0.0122	-0.6705
		RCA	Kaladp0083s0067	0.2006	-0.6085	2.9459	-0.5385	0.7586	-0.6112	1.2685	-0.5195	-0.4548	-0.4697	-0.3845	-0.5965	-0.4037	-0.5865
		CbbY	Kaladp0081s0351	1.3697	0.5739	0.2956	0.9831	0.9547	0.6459	0.4002	0.3917	-1.8259	-1.8109	-0.9788	-0.5152	-0.4289	-0.0552
		CA1PP	Kaladp0039s0680	-0.3184	0.0448	-0.4137	1.6311	-0.3304	0.599	-0.237	0.7901	-1.4325	-1.6718	-0.5053	0.8575	-0.4157	1.4024
		phosphoglycerate kinase	Kaladp0038s0071	1.5053	0.166	1.3525	0.2223	1.2765	-0.4802	0.6673	-0.3354	-1.8705	-1.6504	0.1808	-0.6798	-0.0715	-0.2828
		triosephosphate isomerase	Kaladp0055s0120	-0.1992	0.9811	-0.5042	0.4429	0.6292	0.6883	-0.8056	0.0746	-1.3562	-1.3299	-1.1294	1.4149	-0.424	1.5173
		triosephosphate isomerase	Kaladp0055s0212	-0.2433	0.4885	-0.2571	0.4936	0.4689	0.1727	-1.0751	-0.2398	-1.79	-1.6668	0.0398	1.0758	1.2555	1.2774
		fructose 1,6-bisphosphate aldolase	Kaladp0016s0249	0.6365	-0.578	1.9737	-0.6057	0.5361	-0.8746	1.0863	-0.7457	-0.8979	-0.9434	1.5457	-0.8361	0.404	-0.701
		fructose 1,6-bisphosphate aldolase	Kaladp0018s0220	1.6795	-1.0936	0.4652	-0.5046	1.285	-0.0281	0.5161	-0.0976	-1.2236	-0.2649	1.3897	-1.1429	0.1316	-1.1119
		fructose 1,6-bisphosphate aldolase	Kaladp0024s0978	1.5895	-0.7759	1.0769	-0.7637	0.2501	-0.8056	0.8957	-0.7882	-0.7485	-0.7567	1.866	-0.8025	0.5528	-0.7899
		fructose 1,6-bisphosphate aldolase	Kaladp0039s0521	-0.6859	-0.4321	-0.8163	-0.357	-0.402	-0.1193	-0.8325	-0.4924	-0.5634	-0.3897	0.8198	0.2809	2.8968	1.0929
		fructose 1,6-bisphosphate aldolase	Kaladp0442s0030	-1.0404	-0.2716	-1.1336	-0.34	-1.0372	-0.2744	-0.8145	-0.183	1.1397	1.5696	1.0133	0.0617	1.758	-0.4476
		glyceraldehyde 3-phosphate dehydrogenase	Kaladp0040s0588	1.3756	-0.6222	1.5005	-0.6522	1.7247	-0.8585	0.3822	-0.8114	-1.0608	-1.0666	0.7666	-0.7498	0.6033	-0.5311
		glyceraldehyde 3-phosphate dehydrogenase	Kaladp0048s0796	1.2899	-0.3257	1.6758	0.171	1.5326	-0.5665	0.8046	-0.331	-1.5893	-1.5399	-0.2266	-0.5947	-0.1885	-0.1119
		glyceraldehyde 3-phosphate dehydrogenase	Kaladp0058s0480	0.8769	-0.0505	0.8393	0.5884	1.3092	-0.8322	-0.1049	-0.3225	-1.837	-1.7945	0.7622	-0.7088	0.8922	0.3821
		glyceraldehyde 3-phosphate dehydrogenase	Kaladp0082s0030	1.3702	1.2719	0.3771	0.5524	-0.1305	-0.0399	-0.2398	-0.2909	-2.1004	-1.9239	0.4724	-0.2475	0.4858	0.4429
		fructose-1,6-bisphosphatase	Kaladp0011s0523	1.2688	0.7569	0.9575	0.278	1.316	-0.4375	0.0427	-0.2154	-1.8955	-1.8633	0.3675	-0.8722	0.4068	-0.1102
		fructose-1,6-bisphosphatase	Kaladp0048s0277	0.4157	-0.106	1.5263	0.6933	1.8317	-0.267	0.2089	-0.0618	-1.3442	-1.4053	-0.5072	-0.5671	-0.4741	0.0568
Phtorespiration		glycolate oxidase	Kaladp0033s0176	0.6586	0.1638	0.4586	1.3702	1.1594	-0.7857	-0.1122	-0.0239	-1.7373	-1.6568	-0.1855	-0.5713	0.3771	0.885
		glycolate oxidase	Kaladp0095s0074	0.7673	0.749	0.5762	1.0046	0.824	-1.0143	0.0038	-0.1332	-1.867	-1.8546	0.1746	-0.6088	0.6419	0.7365
		glycolate oxidase	Kaladp0840s0016	0.8131	0.2006	1.7184	-0.3596	1.3744	-0.9432	0.4467	-0.7366	-1.4663	-1.3531	0.6894	-1.0536	0.6228	0.0472
		phosphoglycolate phosphatase	Kaladp0031s0097	0.7595	0.5384	0.5365	0.7806	1.2622	-0.1793	-0.1738	-0.0709	-1.9681	-1.9044	0.4109	-0.5596	0.0528	0.5153
	aminotransferase	glutamate-glyoxylate transaminase	Kaladp0024s0104	0.7636	-0.0466	1.8083	0.0502	1.4834	-1.0832	0.478	-0.7098	-1.3937	-1.3897	0.4831	-0.9292	0.4331	0.0526
		glutamate-glyoxylate transaminase	Kaladp0034s0065	2.0735	-0.5755	1.3365	-0.341	1.3149	-0.9891	0.4562	-0.7803	-1.0152	-0.9419	0.2828	-0.9236	0.5506	-0.4477
		serine-glyoxylate transaminase	Kaladp0011s0812	-0.3865	-0.3864	-0.3497	-0.3855	-0.3856	-0.3845	-0.333	-0.3821	1.6452	2.8863	-0.3821	-0.3859	-0.385	-0.3854
		serine-glyoxylate transaminase	Kaladp0037s0294	0.4945	-0.4233	2.1565	-0.4134	-0.0165	-0.8994	2.2264	-0.6265	-0.9185	-0.5813	0.2273	-0.8763	-0.0639	-0.2856
	glycine decarboxylase	glycine dehydrogenase component P-protein	Kaladp0039s0723	1.3399	-0.5568	2.2591	-0.4381	0.9572	-0.8758	1.1491	-0.7582	-0.9632	-0.9621	-0.3107	-0.7018	0.0586	-0.1972
		glycine dehydrogenase component P-protein	Kaladp0081s0276	1.4957	-0.6296	1.8878	-0.6184	1.2314	-0.8858	1.1969	-0.7901	-0.9614	-0.9506	-0.0948	-0.6866	0.2663	-0.4606
		aminomethyltransferase component T-protein	Kaladp0010s0131	0.621	0.906	0.3453	0.9806	1.3637	-0.017	-0.371	0.2299	-1.7123	-1.6901	-0.7503	-0.3175	-0.3024	0.714
		aminomethyltransferase component T-protein	Kaladp0040s0343	-0.6578	0.2605	-0.9965	0.5822	-0.314	1.1119	-0.9097	0.1433	-0.8253	-0.6605	-0.8126	2.2852	-0.5285	1.3218
		dihydrolipoyl dehydrogenase component L-protein	Kaladp0039s0290	-0.2457	1.2878	-0.9607	-0.1652	-0.2667	0.1285	-1.0436	-0.4015	-1.1269	-0.9512	-0.3653	1.699	0.6442	1.7673
		dihydrolipoyl dehydrogenase component L-protein	Kaladp0068s0273	0.1805	0.3287	1.1451	1.2684	1.5143	-0.6556	0.2249	-0.207	-0.7846	-0.6559	-1.0041	-0.8608	-0.7232	0.2294
		lipoamide-containing component H-protein	Kaladp0059s0012	-1.3944	0.7438	-1.1515	0.3564	-0.2858	1.0472	-0.9818	0.5563	-0.6048	-0.4243	-0.5936	2.0792	-0.1897	0.8429
		lipoamide-containing component H-protein	Kaladp0091s0006	0.2084	0.4295	0.9471	1.3034	1.1252	-0.1706	0.2746	0.0103	-1.8347	-1.8021	-0.5731	-0.309	-0.2004	0.5913
		SHMT	Kaladp0011s0107	-0.3252	1.3069	-0.0989	-0.4462	-0.8254	-0.1647	-0.675	-0.5762	0.0537	0.2638	-0.8212	2.0748	-1.3073	1.5408
		SHMT	Kaladp0044s0044	0.0375	-0.5971	-0.2667	-0.2395	1.9083	-0.1537	-0.5684	-0.4083	-1.2547	-1.285	-0.3413	0.9078	1.5696	0.6914
		SHMT	Kaladp0047s0154	-0.2499	-0.2822	-0.0693	-0.6913	-0.695	-0.3321	0.536	-0.3671	2.3797	2.0234	-0.8716	-0.0566	-1.0277	-0.2962
		SHMT	Kaladp0081s0049	-0.4973	0.8799	-1.0677	0.1408	0.1812	0.0803	-0.9881	0.2579	-1.1839	-1.2267	-0.7363	1.8665	0.7297	1.5638
		SHMT	Kaladp0088s0019	-0.5746	0.0706	-0.7963	0.3883	0.136	0.7022	-0.8687	0.1217	-0.6172	-0.6266	-1.1206	2.2979	-0.5337	1.4211
		SHMT	Kaladp0089s0049	-0.4484	-0.9733	0.1649	0.2218	1.4928	1.2419	-0.3498	0.1025	-1.1368	-1.0592	-1.1076	1.3573	0.1003	0.3936
		SHMT	Kaladp0372s0001	1.8257	-0.414	1.6322	-0.2448	1.0432	-0.8225	0.9735	-0.5626	-1.3145	-1.2092	0.1726	-0.874	0.2688	-0.4744
		SHMT	Kaladp0607s0005	0.74	-0.5098	2.4595	-0.2805	0.6608	-0.8221	1.5545	-0.568	-1.0941	-0.705	-0.0303	-0.897	-0.0187	-0.4892
		SHMT	Kaladp0662s0002	-0.7529	-0.3145	-0.6559	-0.1163	-0.4839	-0.1266	-0.5301	0.0366	2.6666	1.7913	-0.8653	0.1527	-0.8252	0.0235
		HPR	Kaladp0092s0029	1.1036	-0.1247	1.1724	-0.2866	1.1498	-1.1512	1.0023	-0.6084	-1.7149	-1.2364	0.8989	-0.9715	0.7112	0.0553
		glycerate kinase	Kaladp0043s0303	0.0369	-0.8951	-0.1447	0.2335	0.4417	0.9896	0.0181	-0.3043	1.5637	2.0631	-1.3187	-0.7291	-1.034	-0.9207
		glycerate kinase	Kaladp0092s0121	-0.366	-0.4187	-0.3005	-0.4001	-0.3102	-0.4172	-0.3503	-0.4101	3.0432	1.5282	-0.3892	-0.4264	-0.3697	-0.4132
		glycerate:glycolate transporter	Kaladp0053s0571	0.5577	-0.6435	2.5969	-0.4125	0.8535	-0.6789	1.2733	-0.6452	-0.9283	-0.9502	0.3062	-0.6922	-0.0539	-0.5828
