# Supplementary material for: Light-responsive expression atlas reveals the effects of light quality and intensity in Kalanchoë fedtschenkoi, a plant with crassulacean acid metabolism
Source: Gigascience. 2020 Mar 5;9(3):giaa018. doi: 10.1093/gigascience/giaa018 (PMC7058158; doi:10.1093/gigascience/giaa018)
Supplement: giaa018_Supplemental_Files [file giaa018_supplemental_files.zip › Table S9 _ correlation.xlsx]

## Sheet: Sheet1
				r					P value
Reaction	Component	Name	Gene ID	Titratable_acidity_pH7.0	Titratable_acidity_pH8.4	Soluble_sugar	Starch		Titratable_acidity_pH7.0	Titratable_acidity_pH8.4	Soluble_sugar	Starch
Light Reactions	LHC-II	LHCb1/2/3	Kaladp0008s0846	-0.389845	-0.403184	-0.37495	-0.0206039		0.168226	0.152872	0.186517	0.944264
		LHCb1/2/3	Kaladp0011s0947	-0.10049	-0.116014	-0.536127	-0.251986		0.732493	0.692878	0.0481271	0.384797
		LHCb1/2/3	Kaladp0011s1094	0.147106	0.142646	-0.419051	-0.375561		0.615776	0.626632	0.135851	0.185742
		LHCb1/2/3	Kaladp0011s1131	-0.386921	-0.407345	-0.414228	0.00518034		0.171721	0.14828	0.140884	0.985977
		LHCb1/2/3	Kaladp0021s0075	-0.288572	-0.307663	-0.518294	-0.172362		0.317034	0.284586	0.0576051	0.555708
		LHCb1/2/3	Kaladp0053s0064	-0.363908	-0.381537	-0.402201	-0.0334758		0.200869	0.178278	0.153971	0.909549
		LHCb1/2/3	Kaladp0053s0065	-0.441207	-0.457374	-0.278118	0.164868		0.114282	0.100106	0.335657	0.57327
		LHCb1/2/3	Kaladp0059s0024	-0.442395	-0.458095	-0.145977	0.332514		0.113196	0.0995028	0.618517	0.245403
		LHCb4	Kaladp0740s0002	-0.424935	-0.43394	-0.102328	0.538916		0.129877	0.12108	0.727769	0.0467546
		LHCb5	Kaladp0045s0054	-0.0937205	-0.0987101	-0.415395	-0.0580251		0.749971	0.737078	0.139655	0.843802
		LHCb5	Kaladp0053s0496	-0.372538	-0.387265	-0.535451	-0.02908		0.189595	0.171306	0.0484641	0.92139
		LHCb6	Kaladp0016s0352	-0.254324	-0.262546	-0.225329	0.192758		0.380253	0.3645	0.438611	0.509108
		LHCb6	Kaladp0062s0192	-0.47515	-0.488605	-0.287093	0.303599		0.0859764	0.0762565	0.319633	0.291323
		LHCq	Kaladp0010s0180	0.43626	0.450366	0.0955299	-0.128742		0.11888	0.106092	0.745288	0.660929
	PS-II	D2/PsbD	Kaladp0053s0592	-0.181548	-0.187672	-0.438145	-0.492813		0.534497	0.520559	0.117114	0.0733835
		CP47/PsbB	Kaladp0079s0002	-0.259938	-0.264367	-0.496538	-0.498789		0.369458	0.361059	0.0709049	0.0694363
		alpha/PsbE	Kaladp0006s0122	-0.232801	-0.237626	-0.503519	-0.528113		0.423164	0.413336	0.0664207	0.0522341
		PsbTc	Kaladp0079s0003	-0.248737	-0.25523	-0.508216	-0.515648		0.39116	0.3785	0.0635201	0.0591178
		PsbTn	Kaladp0037s0277	-0.0452216	-0.0538907	0.0195619	0.530748		0.878	0.85482	0.947079	0.0508564
		PsbTn	Kaladp0039s0266	0.168675	0.174945	-0.340703	-0.285608		0.56432	0.549707	0.233253	0.322253
		PsbTn	Kaladp0515s0140	0.163587	0.167546	-0.267905	-0.101709		0.576292	0.566967	0.354426	0.729358
		PsbW	Kaladp0058s0416	-0.339409	-0.340216	-0.156124	0.370708		0.235147	0.233965	0.594043	0.191951
		PsbW	Kaladp0061s0105	-0.0358054	-0.041636	-0.223755	0.198465		0.90328	0.887615	0.441901	0.496398
		PsbX	Kaladp0011s1349	-0.301588	-0.311039	-0.519918	0.0997075		0.294691	0.27906	0.0566905	0.734508
		PsbX	Kaladp0039s0101	0.701923	0.706093	0.188977	0.0712648		0.00513651	0.00476798	0.51761	0.808707
		PsbX	Kaladp0046s0068	0.720291	0.73081	0.281442	-0.016701		0.00366581	0.00298699	0.329671	0.954811
		OEC33/PsbO	Kaladp0042s0035	-0.28989	-0.308768	-0.386095	0.275868		0.314731	0.282771	0.172716	0.339743
		OEC33/PsbO	Kaladp0076s0178	-0.0321337	-0.0332775	-0.420523	-0.141796		0.913163	0.910083	0.13434	0.628712
		OEC33/PsbO	Kaladp0337s0012	-0.265577	-0.26434	-0.618502	-0.288674		0.358784	0.36111	0.0183802	0.316856
		OEC23/PsbP	Kaladp0011s1141	-0.333074	-0.341266	-0.321789	0.195369		0.24456	0.23243	0.261888	0.503275
		OEC23/PsbP	Kaladp0048s0564	-0.177893	-0.19784	-0.320117	0.283389		0.542893	0.497783	0.264515	0.326194
		OEC23/PsbP	Kaladp0059s0017	-0.388216	-0.400421	-0.386287	0.219434		0.170167	0.155973	0.172484	0.450994
		OEC16/PsbQ	Kaladp0010s0103	-0.391576	-0.405725	-0.240832	0.465973		0.166179	0.150056	0.406872	0.0930839
		OEC16/PsbQ	Kaladp0060s0356	-0.170387	-0.17872	-0.500928	-0.0133462		0.560314	0.540989	0.0680605	0.963882
		OEC16/PsbQ	Kaladp1277s0003	-0.389808	-0.403003	-0.250313	0.441774		0.16827	0.153074	0.388067	0.113763
		PsbK	Kaladp0100s0128	-0.195321	-0.191151	-0.156287	-0.275971		0.503382	0.512714	0.593654	0.339556
		PsbK	Kaladp0101s0047	0.0593639	0.0570688	-0.404798	-0.655621		0.84024	0.846348	0.151079	0.010908
		PsbM	Kaladp0067s0138	-0.286793	-0.284859	-0.329457	-0.406604		0.320162	0.323581	0.250036	0.149091
		PsbN	Kaladp0079s0004	0.721671	0.72734	0.381877	-0.0448293		0.00357047	0.00319893	0.177858	0.879051
		PsbR	Kaladp0038s0074	0.459056	0.457344	-0.275706	-0.215584		0.0987043	0.100131	0.340039	0.459174
		PsbR	Kaladp0630s0071	0.38179	0.38294	0.0213637	0.235842		0.177965	0.176553	0.942212	0.416955
	redox chain	Cytb6/f to PS-I electron carriers	Kaladp0053s0132	-0.0871958	-0.0903742	-0.108383	0.372343		0.766922	0.758652	0.712267	0.189845
		Cytb6/f to PS-I electron carriers	Kaladp0073s0005	-0.108906	-0.109745	-0.0619481	0.4463		0.710934	0.708795	0.833372	0.109677
		Cytb6/f to PS-I electron carriers	Kaladp0095s0659	0.296208	0.301511	0.216145	0.26073		0.303813	0.294821	0.457977	0.367948
		Cytb6/f to PS-I electron carriers	Kaladp0061s0136	0.200452	0.216061	0.172777	0.104408		0.492006	0.458156	0.554741	0.722432
		ferredoxin electron carrier	Kaladp0011s0875	0.727803	0.730995	0.499854	0.0888764		0.00316999	0.00297602	0.0687487	0.762546
		ferredoxin electron carrier	Kaladp0047s0151	0.606351	0.611463	0.199178	0.0181919		0.0215166	0.0201517	0.49482	0.950781
		ferredoxin electron carrier	Kaladp0081s0213	-0.0715223	-0.085128	-0.125611	-0.261969		0.808028	0.772315	0.668742	0.365594
		ferredoxin electron carrier	Kaladp0550s0015	-0.129739	-0.132549	0.255932	0.418261		0.658449	0.651475	0.377144	0.136667
	PS-I	LHCa1	Kaladp0492s0002	-0.430501	-0.439788	-0.117275	0.412416		0.12439	0.115589	0.689691	0.142806
		LHCa2	Kaladp0088s0071	-0.174265	-0.176115	-0.425876	-0.0578461		0.551285	0.546999	0.128938	0.844279
		LHCa3	Kaladp0045s0540	0.0201909	0.0188866	-0.164015	0.058918		0.94538	0.948904	0.575283	0.841426
		LHCa3	Kaladp0515s0040	-0.00265495	-0.00365267	-0.509048	-0.379693		0.992813	0.990112	0.063016	0.18056
		LHCa4	Kaladp0674s0166	-0.473562	-0.487162	-0.177638	0.366079		0.0871781	0.0772596	0.543481	0.197994
		LHCa5	Kaladp0042s0065	-0.135853	-0.119595	0.300222	0.526602		0.643306	0.683839	0.296993	0.0530357
		LHCa6	Kaladp0496s0004	0.0795861	0.0835189	0.3601	0.607972		0.786815	0.776518	0.205976	0.0210765
		PsaK	Kaladp0021s0051	0.0362967	0.0306774	-0.514569	-0.232629		0.901959	0.917085	0.0597433	0.423516
		PsaK	Kaladp0053s0044	0.0233029	0.0152973	-0.47788	-0.193325		0.936976	0.958606	0.0839381	0.507839
		PsaL	Kaladp0048s0716	0.128738	0.128397	-0.119022	0.117926		0.66094	0.661788	0.685283	0.688046
		PsaL	Kaladp0055s0450	-0.274369	-0.284123	-0.244171	0.31589		0.342482	0.324888	0.400198	0.27123
		PsaN	Kaladp0036s0154	0.395076	0.399241	-0.276898	-0.27735		0.162089	0.15731	0.33787	0.33705
		PsaN	Kaladp0037s0350	0.336595	0.33727	-0.405194	-0.434961		0.2393	0.238301	0.150642	0.120108
		PsaN	Kaladp0149s0001	0.253781	0.253049	-0.415608	-0.355973		0.381306	0.382729	0.139431	0.211602
		PsaO	Kaladp0056s0139	-0.0809879	-0.0943276	-0.534771	-0.111867		0.783141	0.748399	0.0488047	0.703395
		PsaO	Kaladp0550s0009	0.150789	0.139166	-0.555676	-0.468671		0.606863	0.635156	0.0391004	0.0909532
		PsaD	Kaladp0055s0457	-0.211779	-0.222865	-0.359307	0.312702		0.467327	0.443767	0.207051	0.276361
		PsaE	Kaladp0012s0104	0.553086	0.561194	0.478935	0.310931		0.0402186	0.0367956	0.083159	0.279236
		PsaE	Kaladp0024s0837	0.219917	0.214517	-0.431878	-0.266949		0.449973	0.461454	0.123057	0.356212
		PsaE	Kaladp0044s0096	-0.368176	-0.383833	-0.231843	0.361212		0.195241	0.175461	0.425128	0.204477
		PsaF	Kaladp0011s0431	-0.0206109	-0.0303946	-0.414998	-0.0118273		0.944245	0.917848	0.140073	0.967991
		PsaH	Kaladp0011s0463	-0.153634	-0.165931	-0.388295	0.137259		0.600013	0.570764	0.170072	0.639842
		PsaH	Kaladp0863s0022	-0.129739	-0.145922	-0.451302	0.1526		0.658448	0.618651	0.105279	0.6025
		PsaI	Kaladp0032s0052	-0.300547	-0.313988	-0.631889	-0.602639		0.296444	0.274284	0.0153397	0.0225509
		HCF101	Kaladp0034s0135	0.26565	0.275842	0.218662	0.217252		0.358647	0.339792	0.452629	0.455621
		PPD1	Kaladp0022s0190	-0.592132	-0.59838	-0.0444557	0.515392		0.0256809	0.0237829	0.880053	0.059266
		PYG7	Kaladp0043s0011	-0.359166	-0.361561	0.263464	0.574387		0.207242	0.204007	0.362764	0.0316917
		Y3IP1	Kaladp0050s0158	-0.0640086	-0.0633171	-0.0369493	0.319215		0.827904	0.829738	0.900204	0.26594
		PSA2	Kaladp0039s0167	-0.364971	-0.362107	0.206736	0.669135		0.199458	0.203275	0.478241	0.00886918
		PSA3	Kaladp0538s0009	-0.19414	-0.193764	0.28208	0.621277		0.506016	0.506856	0.328528	0.0177153
		PetA	Kaladp0071s0003	-0.255858	-0.257845	-0.418473	-0.4596		0.377287	0.373463	0.136448	0.0982535
		FNR	Kaladp0067s0145	0.301248	0.314866	-0.181608	-0.301999		0.295264	0.272872	0.534361	0.294002
		FNR	Kaladp0068s0369	-0.0121673	-0.00931969	-0.0234483	0.26129		0.967071	0.974775	0.936583	0.366883
		FNR	Kaladp0066s0079	0.0073083	0.0077654	-0.377455	-0.199385		0.980218	0.978981	0.183355	0.494363
		FNR	Kaladp0018s0172	0.0607254	0.0604388	-0.152688	0.0683813		0.83662	0.837382	0.602287	0.816324
Calvin cycle	RuBisCo	small subunit	Kaladp0039s0498	0.049773	0.0649899	-0.156417	-0.0461084		0.865818	0.825303	0.593342	0.875624
		small subunit	Kaladp0442s0049	-0.173353	-0.166435	-0.135993	0.13017		0.553401	0.569578	0.642962	0.657377
		CPN60a	Kaladp0008s0425	-0.272398	-0.281902	0.0115858	0.457725		0.346099	0.328848	0.968644	0.099812
		CPN60a	Kaladp0048s0037	-0.0917728	-0.0866327	0.293991	0.614892		0.75502	0.76839	0.307619	0.0192732
		CPN60a	Kaladp0081s0255	-0.0146866	-0.0120911	0.42824	0.355531		0.960257	0.967277	0.126599	0.212211
		CPN60b	Kaladp0025s0038	-0.202368	-0.20067	0.257336	0.46461		0.487791	0.491526	0.374441	0.0941736
		CPN60b	Kaladp0073s0051	-0.49215	-0.494328	0.0611596	0.543366		0.0738311	0.0723677	0.835466	0.0446238
		CPN60b	Kaladp0074s0059	-0.497999	-0.495805	0.256993	0.672267		0.0699492	0.0713875	0.375101	0.00844178
		CPN20	Kaladp0472s0017	-0.104886	-0.108629	0.272015	0.625446		0.721208	0.711641	0.346805	0.016751
		CPN20	Kaladp0496s0006	-0.0968287	-0.0970009	0.285183	0.638142		0.741932	0.741487	0.323007	0.0140585
		CPN10	Kaladp0079s0042	-0.0215145	-0.0137302	0.604705	0.615882		0.941804	0.962844	0.0219709	0.0190251
		RbcX	Kaladp0010s0142	-0.355928	-0.360425	0.0704859	0.454123		0.211665	0.205538	0.810763	0.102853
		RbcX	Kaladp0039s0263	-0.103562	-0.0936836	0.448109	0.78675		0.724601	0.750067	0.108072	0.000842626
		RbcX	Kaladp0060s0397	-0.220556	-0.206163	0.580637	0.798623		0.448625	0.479488	0.0294666	0.000614295
		RbcX	Kaladp0064s0094	0.924132	0.927983	0.248174	-0.275466		2.3344e-06	1.72235e-06	0.39227	0.340477
		RAF1	Kaladp0050s0016	-0.564292	-0.566905	0.0963785	0.587391		0.035546	0.0345169	0.743095	0.0271953
		RAF2	Kaladp0058s0485	-0.023724	-0.0305778	-0.0061334	0.478514		0.935839	0.917354	0.983398	0.0834693
		BSD2	Kaladp0048s0743	0.475854	0.487696	0.415709	0.435082		0.0854475	0.0768875	0.139325	0.119994
		BSD2	Kaladp0921s0008	0.742867	0.753777	0.236251	-0.149811		0.00233515	0.00184754	0.416124	0.609224
		RbcMT	Kaladp1319s0020	-0.558612	-0.561979	0.145864	0.475667		0.037861	0.0364758	0.618792	0.0855878
		RCA	Kaladp0033s0048	0.578728	0.584765	-0.124889	-0.356594		0.0301336	0.0280622	0.670548	0.21075
		RCA	Kaladp0075s0059	0.4054	0.412264	-0.245786	-0.375141		0.150415	0.142969	0.396988	0.186275
		RCA	Kaladp0083s0067	-0.0775334	-0.0686846	-0.375887	-0.348425		0.792202	0.815522	0.185331	0.22214
		CbbY	Kaladp0081s0351	-0.0433885	-0.0446284	-0.264049	0.0873216		0.882914	0.87959	0.361659	0.766594
		CA1PP	Kaladp0039s0680	-0.261328	-0.251466	0.309341	0.451162		0.366811	0.385813	0.281831	0.105401
		phosphoglycerate kinase	Kaladp0038s0071	0.260829	0.266819	-0.184257	-0.0943085		0.367761	0.356455	0.528312	0.748448
		triosephosphate isomerase	Kaladp0055s0120	-0.385305	-0.37555	0.372336	0.734823		0.173672	0.185757	0.189854	0.00275589
		triosephosphate isomerase	Kaladp0055s0212	0.189528	0.203292	0.613456	0.601649		0.516367	0.485763	0.0196374	0.0228329
		fructose 1,6-bisphosphate aldolase	Kaladp0016s0249	0.472708	0.482597	-0.117138	-0.365022		0.0878294	0.0804952	0.690036	0.199391
		fructose 1,6-bisphosphate aldolase	Kaladp0018s0220	0.59276	0.586733	-0.30994	-0.598061		0.0254851	0.0274106	0.280852	0.023877
		fructose 1,6-bisphosphate aldolase	Kaladp0024s0978	0.693781	0.70015	-0.0631207	-0.415179		0.00591984	0.00529977	0.830259	0.139882
		fructose 1,6-bisphosphate aldolase	Kaladp0039s0521	0.604591	0.62052	0.770157	0.278241		0.0220024	0.0178949	0.00127058	0.335435
		fructose 1,6-bisphosphate aldolase	Kaladp0442s0030	0.401709	0.395333	0.296959	-0.0919182		0.154523	0.161792	0.30253	0.754643
		glyceraldehyde 3-phosphate dehydrogenase	Kaladp0040s0588	0.488112	0.494395	-0.107831	-0.31879		0.0765986	0.072323	0.713677	0.266613
		glyceraldehyde 3-phosphate dehydrogenase	Kaladp0048s0796	0.144976	0.153637	-0.209204	-0.16942		0.620952	0.600006	0.472886	0.562574
		glyceraldehyde 3-phosphate dehydrogenase	Kaladp0058s0480	0.46599	0.476597	0.17126	0.0183847		0.0930701	0.0848917	0.558275	0.95026
		glyceraldehyde 3-phosphate dehydrogenase	Kaladp0082s0030	0.351463	0.359126	0.200958	0.395141		0.217861	0.207296	0.490892	0.162015
		fructose-1,6-bisphosphatase	Kaladp0011s0523	0.338412	0.342489	-0.0542619	0.0660259		0.236613	0.230652	0.85383	0.822558
		fructose-1,6-bisphosphatase	Kaladp0048s0277	-0.0953143	-0.0908458	-0.249416	-0.0939341		0.745846	0.757427	0.389827	0.749418
Phtorespiration		glycolate oxidase	Kaladp0033s0176	0.173593	0.185039	0.164032	0.170822		0.552844	0.526532	0.575241	0.559298
		glycolate oxidase	Kaladp0095s0074	0.282285	0.294728	0.211401	0.262121		0.328163	0.30635	0.468142	0.365306
		glycolate oxidase	Kaladp0840s0016	0.38269	0.395084	0.00551171	-0.0686326		0.17686	0.16208	0.98508	0.81566
		phosphoglycolate phosphatase	Kaladp0031s0097	0.206995	0.214296	0.0843818	0.189836		0.477678	0.461926	0.774264	0.515673
	aminotransferase	glutamate-glyoxylate transaminase	Kaladp0024s0104	0.315136	0.327349	-0.034889	-0.114233		0.272438	0.25326	0.905746	0.697389
		glutamate-glyoxylate transaminase	Kaladp0034s0065	0.502701	0.508388	-0.149919	-0.320698		0.0669355	0.0634162	0.608963	0.263601
		serine-glyoxylate transaminase	Kaladp0011s0812	-0.158123	-0.168411	-0.188171	-0.278339		0.589268	0.564937	0.519431	0.335257
		serine-glyoxylate transaminase	Kaladp0037s0294	0.134615	0.151921	-0.217702	-0.286183		0.646362	0.604134	0.454665	0.321238
	glycine decarboxylase	glycine dehydrogenase component P-protein	Kaladp0039s0723	0.187358	0.2001	-0.213662	-0.261259		0.52127	0.492783	0.463284	0.366943
		glycine dehydrogenase component P-protein	Kaladp0081s0276	0.293312	0.303906	-0.221556	-0.319842		0.308789	0.290812	0.446517	0.264949
		aminomethyltransferase component T-protein	Kaladp0010s0131	-0.113688	-0.10949	0.0083955	0.335308		0.698771	0.709445	0.977276	0.241214
		aminomethyltransferase component T-protein	Kaladp0040s0343	-0.407837	-0.40168	0.423821	0.640472		0.147742	0.154555	0.130994	0.0136025
		dihydrolipoyl dehydrogenase component L-protein	Kaladp0039s0290	-0.0593194	-0.0435273	0.727882	0.894568		0.840358	0.882541	0.00316506	1.57442e-05
		dihydrolipoyl dehydrogenase component L-protein	Kaladp0068s0273	-0.293046	-0.289813	-0.319081	-0.032764		0.309249	0.314864	0.266153	0.911465
		lipoamide-containing component H-protein	Kaladp0059s0012	-0.421919	-0.421621	0.383517	0.645845		0.132917	0.13322	0.175848	0.0125944
		lipoamide-containing component H-protein	Kaladp0091s0006	-0.0986855	-0.0887827	-0.0232204	0.20434		0.737141	0.76279	0.937198	0.483468
		SHMT	Kaladp0011s0107	-0.560723	-0.5489	0.410346	0.790968		0.0369883	0.0420748	0.145024	0.000754844
		SHMT	Kaladp0044s0044	0.282581	0.294892	0.434993	0.205567		0.327634	0.306068	0.120078	0.480788
		SHMT	Kaladp0047s0154	-0.386132	-0.390682	-0.265803	-0.225024		0.172671	0.167234	0.358359	0.439248
		SHMT	Kaladp0081s0049	-0.128124	-0.116017	0.642323	0.776566		0.662469	0.692871	0.0132486	0.00108854
		SHMT	Kaladp0088s0019	-0.464868	-0.45654	0.432704	0.62339		0.0939665	0.100805	0.122263	0.0172214
		SHMT	Kaladp0089s0049	-0.25319	-0.249025	0.0783289	0.116058		0.382455	0.390596	0.790114	0.692767
		SHMT	Kaladp0372s0001	0.384763	0.39258	-0.211176	-0.287068		0.174329	0.164999	0.468626	0.319677
		SHMT	Kaladp0607s0005	0.146489	0.158195	-0.295608	-0.332524		0.617273	0.589097	0.30484	0.245387
		SHMT	Kaladp0662s0002	-0.426611	-0.436084	-0.125562	-0.119161		0.128207	0.119046	0.668864	0.684932
		HPR	Kaladp0092s0029	0.486421	0.501118	0.0463113	-0.132793		0.0777791	0.0679398	0.875081	0.650871
		glycerate kinase	Kaladp0043s0303	-0.359119	-0.376508	-0.592058	-0.498358		0.207305	0.184547	0.0257041	0.0697157
		glycerate kinase	Kaladp0092s0121	-0.188443	-0.197755	-0.187777	-0.290058		0.518817	0.49797	0.520323	0.314437
		glycerate:glycolate transporter	Kaladp0053s0571	0.162007	0.172544	-0.274441	-0.346597		0.580034	0.555284	0.34235	0.22474
	CAM	b-CA	Kaladp0018s0287	0.588643	0.598088	0.461805	0.0971411		0.026789	0.0238693	0.0964429	0.741125
	CAM	b-CA	Kaladp0018s0289	0.600611	0.609256	0.455198	0.0890627		0.0231313	0.0207326	0.101939	0.762062
	CAM	b-CA	Kaladp0024s0122	0.329931	0.341889	0.16256	0.344459		0.249314	0.231524	0.578723	0.227805
	CAM	b-CA	Kaladp0034s0051	0.749171	0.756684	0.085466	-0.295006		0.00204243	0.00173234	0.771433	0.305873
	CAM	b-CA	Kaladp0081s0143	-0.711726	-0.71806	-0.325256	-0.23962		0.00430338	0.00382426	0.256488	0.409309
	CAM	b-CA	Kaladp0538s0011	0.191132	0.190907	-0.289136	-0.201664		0.512757	0.513261	0.316047	0.489337
	CAM	ALMT	Kaladp0007s0011	-0.429118	-0.426683	0.105027	0.181604		0.125739	0.128137	0.720848	0.534369
	CAM	ALMT	Kaladp0011s0027	0.846468	0.852067	0.305411	-0.25854		0.000134691	0.000109163	0.288308	0.37213
	CAM	ALMT	Kaladp0011s0028	-0.281636	-0.295777	-0.267293	-0.303834		0.329324	0.30455	0.355569	0.290931
	CAM	ALMT	Kaladp0024s0194	0.335178	0.348035	0.620626	0.557216		0.241408	0.222693	0.0178697	0.0384467
	CAM	ALMT	Kaladp0048s0850	-0.496389	-0.488369	0.454091	0.410775		0.0710025	0.0764201	0.102881	0.144562
	CAM	ALMT	Kaladp0050s0298	0.137441	0.153098	0.603347	0.3988		0.639394	0.601302	0.0223506	0.157813
	CAM	ALMT	Kaladp0091s0013	0.0384987	0.0492697	-0.325591	-0.390444		0.89604	0.867163	0.255969	0.167516
	CAM	ALMT	Kaladp0093s0149	0.439607	0.441712	0.241555	-0.162566		0.115756	0.11382	0.405422	0.578708
	CAM	ALMT6	Kaladp0062s0038	0.395155	0.415012	0.17377	-0.103092		0.161998	0.140057	0.552432	0.725809
	CAM	ALMT6	Kaladp0073s0021	0.251466	0.26921	0.86619	0.707986		0.385813	0.351996	6.1733e-05	0.00460767
	CAM	MDH	Kaladp0001s0257	0.159964	0.170987	0.139263	0.382499		0.584883	0.558913	0.634918	0.177094
	CAM	MDH	Kaladp0022s0111	-0.319774	-0.323878	0.327743	0.645532		0.265056	0.258626	0.252656	0.0126516
	CAM	MDH	Kaladp0048s0189	-0.23495	-0.223099	0.602579	0.782413		0.418772	0.443276	0.0225679	0.000941243
	CAM	MDH	Kaladp0058s0569	0.317021	0.339188	0.917517	0.685852		0.269423	0.235472	3.79873e-06	0.0067693
	CAM	MDH	Kaladp0068s0169	0.296894	0.326844	0.949151	0.479872		0.30264	0.254038	2.23546e-07	0.0824719
	CAM	MDH	Kaladp0082s0194	-0.265124	-0.253544	0.587852	0.943558		0.359634	0.381767	0.0270452	4.13053e-07
	CAM	MDH	Kaladp0093s0088	-0.201669	-0.208957	-0.523649	-0.63796		0.489327	0.473419	0.0546284	0.0140947
	CAM	MDH	Kaladp0095s0052	-0.251928	-0.260601	-0.106152	-0.154907		0.38491	0.368193	0.717968	0.596959
	CAM	MDH	Kaladp0095s0564	0.252154	0.273232	0.851494	0.562616		0.384469	0.344567	0.00011158	0.036218
	CAM	MDH	Kaladp0101s0012	0.54038	0.550693	0.408481	0.338149		0.0460457	0.0412722	0.147042	0.237001
	CAM	MDH	Kaladp0101s0211	0.216374	0.230756	0.608918	0.584467		0.457489	0.427364	0.0208228	0.028162
	CAM	MDH	Kaladp1038s0012	-0.0546141	-0.0426316	0.706372	0.81423		0.85289	0.884944	0.00474407	0.000392541
	CAM	NAD-ME	Kaladp0015s0134	0.255382	0.255085	0.109715	0.109869		0.378207	0.37878	0.70887	0.70848
	CAM	NAD-ME	Kaladp0033s0124	0.208344	0.218434	0.430211	0.607851		0.474748	0.453111	0.124671	0.0211092
	CAM	NAD-ME	Kaladp0037s0467	-0.00654558	0.00707176	0.543159	0.42388		0.982282	0.980858	0.0447216	0.130934
	CAM	NAD-ME	Kaladp0472s0027	-0.0370049	-0.0358487	0.390162	0.543871		0.900055	0.903164	0.167849	0.0443867
	CAM	NADP-ME	Kaladp0024s0016	-0.0487854	-0.0465758	0.174273	-0.128798		0.868459	0.874373	0.551265	0.660789
	CAM	NADP-ME	Kaladp0045s0427	-0.131003	-0.101151	0.745228	0.498676		0.655308	0.730793	0.00222188	0.0695091
	CAM	NADP-ME	Kaladp0092s0166	0.852386	0.849018	-0.063497	-0.477063		0.000107834	0.000122522	0.829261	0.084544
	CAM	PEPC	Kaladp0011s0355	-0.135525	-0.135616	-0.292701	-0.269945		0.644115	0.643891	0.309846	0.350632
	CAM	PEPC	Kaladp0011s1355	-0.198624	-0.184231	0.1118	0.0673704		0.496046	0.528372	0.703565	0.818998
	CAM	PEPC	Kaladp0062s0055	-0.480691	-0.46625	0.418562	0.409352		0.0818738	0.0928635	0.136356	0.146097
	CAM	PEPC1	Kaladp0095s0055	-0.115691	-0.104033	0.587717	0.945213		0.693696	0.723394	0.027089	3.46745e-07
	CAM	PEPC2	Kaladp0048s0578	0.121411	0.12537	0.0205832	-0.0661131		0.679269	0.669343	0.94432	0.822327
	CAM	PEPCK	Kaladp0023s0088	-0.181537	-0.191681	-0.191	-0.28828		0.534524	0.511522	0.513054	0.317547
	CAM	PEPCK	Kaladp0040s0194	-0.182117	-0.192466	-0.193059	-0.288199		0.533195	0.509762	0.508433	0.31769
	CAM	PEPCK	Kaladp1116s0004	-0.185655	-0.195776	-0.19296	-0.28877		0.525132	0.502368	0.508657	0.316688
	CAM	PPCK	Kaladp0050s0014	-0.118627	-0.100669	0.689111	0.578164		0.686279	0.732033	0.00640948	0.0303327
	CAM	PPCK	Kaladp0082s0192	-0.457525	-0.444439	0.54076	0.900228		0.0999792	0.111345	0.0458629	1.14509e-05
	CAM	PPCK1	Kaladp0037s0517	0.960817	0.96332	0.371468	-0.154654		4.80126e-08	3.2485e-08	0.19097	0.597565
	CAM	PPCK2	Kaladp0604s0001	-0.182548	-0.170856	0.606737	0.909879		0.532211	0.559217	0.0214114	6.35439e-06
	CAM	PPDK-RP	Kaladp0010s0106	-0.134329	-0.150263	-0.3189	-0.116466		0.64707	0.608133	0.266438	0.691737
	CAM	PPDK-RP	Kaladp0060s0363	-0.570866	-0.580853	0.0304575	0.494507		0.0329988	0.0293921	0.917678	0.0722488
	CAM	PPDK	Kaladp0039s0092	0.863151	0.868021	0.319719	-0.108442		7.01555e-05	5.7071e-05	0.265144	0.712118
	CAM	PPDK	Kaladp0076s0229	0.836903	0.841227	0.10035	-0.21505		0.00018938	0.000162783	0.732854	0.460313
	CAM	TDT	Kaladp0042s0251	0.305136	0.310238	-0.250214	-0.451579		0.288764	0.280365	0.388261	0.105039
	Circadian	CCA1	Kaladp0496s0018	0.370138	0.378594	-0.277049	-0.457267		0.192688	0.18193	0.337595	0.100196
	Circadian	CHE	Kaladp0032s0054	0.00521515	0.0110475	-0.493689	-0.585804		0.985883	0.9701	0.0727953	0.027717
	Circadian	CRY2	Kaladp0082s0193	-0.450651	-0.461148	-0.424169	-0.357174		0.105844	0.0969801	0.130644	0.209955
	Circadian	ELF3	Kaladp0039s0732	-0.652969	-0.661945	0.000839031	0.307769		0.0113473	0.00991341	0.997729	0.284412
	Circadian	ELF4	Kaladp0045s0206	-0.523951	-0.528912	0.153637	0.574917		0.0544643	0.0518136	0.600006	0.0314982
	Circadian	FKF1	Kaladp0036s0214	-0.556637	-0.557478	0.266615	0.640202		0.0386917	0.0383364	0.356838	0.0136549
	Circadian	GI	Kaladp0040s0489	-0.569338	-0.570815	0.251139	0.529133		0.0335784	0.0330181	0.386452	0.0516974
	Circadian	HY5	Kaladp0060s0460	0.201123	0.21458	-0.199871	-0.332245		0.490529	0.461318	0.493287	0.245808
	Circadian	LNK1	Kaladp0607s0046	0.00158374	-0.00139981	-0.37275	-0.603386		0.995713	0.996211	0.189323	0.0223397
	Circadian	LNK2	Kaladp0099s0129	-0.627066	-0.639956	-0.0834023	0.196831		0.0163871	0.0137027	0.776823	0.500023
	Circadian	LUX	Kaladp0033s0047	-0.484229	-0.478956	0.399939	0.709011		0.079328	0.0831434	0.156519	0.0045227
	Circadian	LWD1	Kaladp0048s0797	0.606937	0.607155	-0.000634738	-0.493572		0.0213567	0.0212975	0.998282	0.0728735
	Circadian	PHYA	Kaladp0034s0172	-0.297011	-0.313285	-0.377514	-0.427315		0.302441	0.275418	0.183282	0.127511
	Circadian	PHYB	Kaladp0039s0298	-0.0588175	-0.0514763	-0.481791	-0.488202		0.841693	0.861265	0.0810763	0.0765361
	Circadian	PIF3	Kaladp0057s0097	-0.241778	-0.253227	-0.224231	-0.309528		0.404975	0.382382	0.440904	0.281525
	Circadian	PRMT5	Kaladp0056s0075	-0.407965	-0.405051	0.429132	0.582081		0.147603	0.1508	0.125725	0.0289696
	Circadian	PRR3	Kaladp0058s0661	-0.571293	-0.584475	-0.0297117	0.230183		0.0328382	0.0281592	0.919688	0.428545
	Circadian	PRR5	Kaladp0032s0115	-0.596617	-0.603012	0.171375	0.46712		0.0243074	0.0224453	0.558006	0.092174
	Circadian	PRR7	Kaladp0101s0041	-0.52171	-0.532705	-0.00377999	0.311947		0.055693	0.0498509	0.989768	0.277584
	Circadian	PRR9	Kaladp0032s0115	-0.596617	-0.603012	0.171375	0.46712		0.0243074	0.0224453	0.558006	0.092174
	Circadian	RVE1	Kaladp0574s0015	0.669166	0.675709	-0.119173	-0.459718		0.00886483	0.0079907	0.684902	0.0981565
	Circadian	RVE6	Kaladp0055s0349	0.396459	0.394095	-0.165971	-0.538522		0.160493	0.163229	0.57067	0.0469468
	Circadian	RVE8	Kaladp0577s0020	0.542848	0.551285	-0.187329	-0.491208		0.0448684	0.0410095	0.521336	0.0744701
	Circadian	STIPL1	Kaladp0071s0383	-0.358077	-0.373106	-0.462918	-0.409329		0.208723	0.188867	0.0955381	0.146122
	Circadian	TOC1	Kaladp0040s0446	-0.583839	-0.588388	0.146683	0.564942		0.028373	0.0268715	0.6168	0.0352878
	Circadian	ZTL	Kaladp0809s0098	-0.225158	-0.235601	-0.212975	-0.291534		0.438969	0.417446	0.464757	0.311868
	Stomatal	ABI1	Kaladp0011s0443	0.611327	0.614524	-0.00909535	-0.477		0.0201871	0.0193661	0.975382	0.0845914
	Stomatal	ABI2	Kaladp0048s0509	0.260644	0.267307	-0.273452	-0.445625		0.368112	0.355542	0.344162	0.11028
	Stomatal	AKT1	Kaladp0055s0506	0.294729	0.306786	-0.0715985	-0.475068		0.306349	0.286033	0.807826	0.086038
	Stomatal	ALMT9	Kaladp0062s0038	0.395155	0.415012	0.17377	-0.103092		0.161998	0.140057	0.552432	0.725809
	Stomatal	BAK1	Kaladp0043s0196	-0.55151	-0.545477	0.0370394	0.238927		0.0409102	0.0436384	0.899962	0.410707
	Stomatal	CPK6	Kaladp0055s0096	-0.679181	-0.666814	0.3091	0.401341		0.00755487	0.00919646	0.282227	0.154936
	Stomatal	HT1	Kaladp0073s0100	-0.421419	-0.43718	-0.0916588	0.13883		0.133426	0.118016	0.755316	0.63598
	Stomatal	KAT1	Kaladp0008s0789	-0.24033	-0.239929	-0.466711	-0.370224		0.407881	0.408688	0.0924979	0.192577
	Stomatal	KAT2	Kaladp0840s0007	-0.376266	-0.383249	-0.547545	-0.538219		0.184852	0.176175	0.0426885	0.047095
	Stomatal	OST1	Kaladp0016s0289	-0.319409	-0.327552	-0.325562	-0.417383		0.265633	0.252949	0.256014	0.137578
	Stomatal	OST2/AHA1	Kaladp0098s0188	-0.0261731	-0.0188342	-0.325631	-0.331509		0.929229	0.949045	0.255907	0.246921
	Stomatal	PHOT1	Kaladp0071s0248	-0.513267	-0.535071	-0.555818	-0.351396		0.0605038	0.0486542	0.03904	0.217955
	Stomatal	PHOT2	Kaladp0033s0113	-0.207648	-0.176504	0.854749	0.773874		0.476258	0.546099	9.84094e-05	0.00116229
	Stomatal	QUAC1/ALMT12	Kaladp0091s0013	0.0384987	0.0492697	-0.325591	-0.390444		0.89604	0.867163	0.255969	0.167516
	Stomatal	SLAC1	Kaladp0050s0214	0.0232197	0.0340708	-0.368644	-0.450243		0.9372	0.907948	0.194631	0.1062
